# Supplementary material for: Genome, secretome and glucose transport highlight unique features of the protein production host Pichia pastoris
Source: Microb Cell Fact. 2009 Jun 2;8:29. doi: 10.1186/1475-2859-8-29 (PMC2702363; doi:10.1186/1475-2859-8-29)
Supplement: Additional file 1 — Predicted secretome of P. pastoris. Predicted localization of all genes containing a predicted signal peptide. The output of the prediction pipeline is given, as well as ORF and gene names and descriptions of S. cerevisiae homologs, if available. [file 1475-2859-8-29-S1.xls]

## Sheet: additional_file_1
ORF ID	SignalP Prediction	SignalP Probability	Transmembrane-domains (TMD)	TMD within 40 residues (N-terminal)	Probability for localization to mitochondrion	Probability for secretion	Probebility for localization to other compartments	TargetP Prediction	WoLFPSORT primary compartment	WoLFPSORT secondary compartment	GPI-SOM prediction	big-PI prediction	Similarity	S. cerevisiae ORF Name	S. cerevisiae Description	S. cerevisiae Gene Name	Annotation (additional to S. cerevisiae Hit)	P. pastoris ORF Length	Interproscan: HMMPanther	Interproscan: Pfam/Superfamily	IPR misc	Signal peptid/TMMD
PIPA05888	Signal peptide	1	0	No	0.023	0.968	0.051	Secreted	extr				0	0	0	0	0	796	0	Cellulose-binding domain (SSF57180); CBM_1 Fungal cellulose binding domain (PF00734)	0	Signal peptid
PIPA01100	Signal peptide	0.937	0	No	0.028	0.953	0.059	Secreted	extr	E.R.			0	0	0	0	0	1108	0	PT short repeat composed on the tetrapeptide XPTX (PF04886)	0	Signal peptid
PIPA01717	Signal peptide	0.859	0	No	0.013	0.947	0.13	Secreted	extr				0	0	0	0	0	799	0	0	0	Signal peptid
PIPA01973	Signal peptide	1	0	No	0.022	0.97	0.044	Secreted	extr				0	0	0	0	0	665	0	0	0	Signal peptid
PIPA05694	Signal peptide	0.976	0	No	0.021	0.934	0.112	Secreted	extr	golg			0	0	0	0	0	351	0	0	0	Signal peptid
PIPA04653	Signal peptide	0.963	0	No	0.235	0.41	0.181	Secreted	E.R.	plas			0	0	0	0	0	216	0	0	0	transmembrane region (in region of Signal peptid); Signal peptid
PIPA06022	Signal peptide	0.813	0	No	0.04	0.973	0.018	Secreted	extr	golg			0	0	0	0	0	1140	MOLYBDOPTERIN COFACTOR SULFURASE (MOSC) (PTHR14237)	MOSC_N (PF03476)	0	Signal peptid
PIPA01709	Signal peptide	0.974	0	No	0.063	0.919	0.034	Secreted	extr				0	0	0	0	0	786	0	0	0	Signal peptid
PIPA06636	Signal peptide	0.865	0	No	0.018	0.918	0.183	Secreted	mito	cyto			0	0	0	0	0	318	0	0	0	Signal peptid
PIPA06666	Signal peptide	0.892	0	No	0.307	0.582	0.045	Secreted	mito	extr			0	0	0	0	0	192	0	0	0	transmembrane region (in region of Signal peptid); Signal peptid
PIPA06662	Signal peptide	0.967	0	No	0.023	0.954	0.036	Secreted	extr	plas			0	0	0	0	0	174	0	0	0	Signal peptid
PIPA07841	Signal peptide	0.95	0	No	0.014	0.955	0.057	Secreted	extr	E.R.			0	0	0	0	0	771	0	0	0	transmembrane region (in region of Signal peptid); Signal peptid
PIPA03640	Signal peptide	0.99	0	No	0.068	0.842	0.085	Secreted	nucl	cyto_nucl			0	0	0	0	0	579	PROKAR_LIPOPROTEIN (PS51257)		0	Signal peptid
PIPA06139	Signal peptide	0.829	0	No	0.053	0.766	0.29	Secreted	mito	nucl			0	0	0	0	0	192	0	0	0	Signal peptid
PIPA04486	Signal peptide	0.922	0	No	0.074	0.827	0.119	Secreted	nucl	cyto_nucl			0	0	0	0	0	474	0	0	0	Signal peptid
PIPA02918	Signal peptide	0.978	0	No	0.02	0.973	0.054	Secreted	extr	E.R.			0	0	0	0	0	1209	0	0	0	Signal peptid
PIPA03162	Signal peptide	0.988	0	No	0.027	0.919	0.075	Secreted	extr				0	0	0	0	0	603	0	0	0	Signal peptid
PIPA03529	Signal peptide	0.986	0	No	0.053	0.902	0.052	Secreted	extr	mito			0	0	0	0	0	713	0	0	0	Signal peptid
PIPA06849	Signal peptide	0.941	0	No	0.039	0.963	0.027	Secreted	extr	E.R.			0	0	0	0	0	1224	0	0	0	transmembrane region (in region of Signal peptid); Signal peptid
PIPA04773	Signal peptide	0.995	0	No	0.035	0.945	0.054	Secreted	nucl	cyto_nucl			0	0	0	0	0	309	0	0	0	Signal peptid
PIPA04741	Signal peptide	0.993	0	No	0.015	0.972	0.062	Secreted	extr	nucl			0	0	0	0	0	1064	0	0	0	Signal peptid
PIPA09341	Signal peptide	0.978	0	No	0.104	0.672	0.143	Secreted	extr				0	0	0	0	0	348	0	0	0	Signal peptid
PIPA00440	Signal peptide	0.953	0	No	0.056	0.952	0.036	Secreted	extr	golg			0	0	0	0	Putative rhamnogalacturonate lyase precursor / rhamnogalacturonase	1842	0	Galactose-binding domain-like (SSF49785); Galactose mutarotase-like (SSF74650)	Glycoside hydrolase-type carbohydrate-binding	Signal peptid
PIPA00767	Signal peptide	0.999	0	No	0.014	0.971	0.055	Secreted	extr	E.R.			0	0	0	0	0	537	0	0	0	Signal peptid
PIPA09124	Signal peptide	0.953	0	No	0.021	0.949	0.099	Secreted	extr				0	0	0	0	0	811	0	0	0	transmembrane region (in region of Signal peptid); Signal peptid
PIPA09052	Signal peptide	0.99	0	No	0.067	0.932	0.046	Secreted	extr				0	0	0	0	0	919	0	0	0	transmembrane region (in region of Signal peptid); Signal peptid
PIPA09051	Signal peptide	0.994	0	No	0.018	0.977	0.058	Secreted	plas	extr			0	0	0	0	0	393	0	0	0	transmembrane regions; Signal peptid
PIPA00146	Signal peptide	0.996	0	No	0.02	0.962	0.078	Secreted	extr	E.R.			0	0	0	0	0	574	0	0	0	Signal peptid
PIPA03581	Signal peptide	0.988	0	No	0.023	0.968	0.036	Secreted	extr	golg			0	0	0	0	Similar to EAZ63657.2 predicted protein [Pichia stipitis CBS 6054]; Putative acetylornithine deacetylase	1167	PEPTIDASE M20 FAMILY MEMBER (PTHR11014); ACETYLORNITHINE DEACETYLASE (PTHR11014:SF5)	Peptidase_M20 (PF01546); M20_dimer (PF07687); Zn-dependent exopeptidases (SSF53187); Bacterial exopeptidase dimerisation domain (SSF55031)	Peptidase M20	transmembrane region (in region of Signal peptid); Signal peptid
PIPA02557	Signal peptide	0.945	0	No	0.077	0.872	0.088	Secreted	extr	mito			0	0	0	0	Highly similar to EDK40393.2 hypothetical protein PGUG_04491 [Pichia guilliermondii ATCC 6260]	1620	0	0	0	Signal peptid
PIPA01357	Signal peptide	0.997	0	No	0.38	0.669	0.035	Secreted	extr	mito			0	0	0	0	Weak similarity to YALI0E05709g, not functionally annotated	1080	0	0	0	Signal peptid
PIPA00012	Signal peptide	0.987	0	No	0.05	0.939	0.069	Secreted	extr	mito	GPI-anchor		0	0	0	0	Putative Barwin-like endoglucanases, some similarities to DEHA2E18744g	579	0	DPBB_1 (PF03330); Barwin-like endoglucanases (SSF50685)	0	Signal peptid
PIPA01642	Signal peptide	1	0	No	0.026	0.957	0.102	Secreted	extr	E.R.			0	0	0	0	Some similarities to DEHA2G17952g, not functionally annotated	876	PROTEIN DISULFIDE ISOMERASE (PTHR18929)	Thioredoxin (PF00085); Thioredoxin-like (SSF52833)	0	Signal peptid
PIPA04087	Signal peptide	0.938	0	No	0.025	0.973	0.058	Secreted	nucl	mito			0	0	0	0	Some similarities with Candida Albicans sc5314 assembly 21 orf19.1969	879	0	0	0	Signal peptid
PIPA04571	Signal peptide	0.91	0	No	0.042	0.939	0.056	Secreted	extr	E.R.			0	0	0	0	Putative acid phosphatases, very weak similarities to LELT_00848 Lodderomyces elongisporus conserved hypothetical protein	1182	0	SurE-like (SSF64167)	0	transmembrane region (in region of Signal peptid); Signal peptid
PIPA04786	Signal peptide	0.888	0	No	0.244	0.532	0.088	Secreted	extr	E.R.			0	0	0	0	Weak similarities to ATP synthase K chain, mitochondrial, putative [Candida dubliniensis CD36]	309	0	0	0	transmembrane region (in region of Signal peptid); Signal peptid
PIPA05438	Signal peptide	0.993	0	No	0.046	0.961	0.019	Secreted	nucl	cyto_nucl			0	0	0	0	Weak similarities to PGUT_05195 Candida guilliermondii hypothetical protein	1779	0	0	0	transmembrane region (in region of Signal peptid); Signal peptid
PIPA08960	Signal peptide	0.832	0	No	0.39	0.476	0.053	Secreted	mito	cyto_mito			0	0	0	0	Weak similarity to YALI0B17710g, not functionally annotated	309	0	0	0	Signal peptid
PIPA03029	Signal peptide	0.92	0	No	0.061	0.89	0.06	Secreted	cyto	extr			0	0	0	0	Weakly similar to CLUT_01948 Candida lusitaniae hypothetical protein	834	0	0	0	Signal peptid
PIPA02008	Signal peptide	0.891	0	No	0.044	0.876	0.167	Secreted	nucl	cyto_nucl			0	0	0	0	Weakly similar to PGUT_02352 Candida guilliermondii hypothetical protein	519	BCL2-ASSOCIATED ATHANOGENE (PTHR12329); BCL2-ASSOCIATED ATHANOGENE 4 (PTHR12329:SF1)	BAG modulators of chaperone activity (PF02179); BAG domain (SSF63491)	0	Signal peptid
PIPA02577	Signal peptide	0.904	0	No	0.152	0.791	0.049	Secreted	mito	nucl			0	0	0	0	Weakly similar to PGUT_03986 Candida guilliermondii hypothetical protein	570	0	0	0	transmembrane_regions; Signal peptid
PIPA01298	Signal peptide	0.981	0	No	0.169	0.764	0.029	Secreted	E.R.	extr			0	0	0	0	Weakly similar to SAKL0E05324g, not functionally annotated	1464	0	0	0	transmembrane region (in region of Signal peptid); Signal peptid
PIPA00171	Signal peptide	0.994	0	No	0.063	0.903	0.058	Secreted	extr				0	0	0	0	Weakly similar to YALI0E22088g [Yarrowia lipolytica], which is weakly similar to YER011w TIR1 cold-shock induced protein	459	0	0	0	Signal peptid
PIPA05092	Signal peptide	0.997	0	No	0.018	0.959	0.09	Secreted	extr	E.R.			some similarities to	no	FLO family	0	Weakly similar to ABN66996.1 Floculation protein FLO1 [Pichia stipitis CBS 6054]	794	0	PA14_2 (PF10528)	0	Signal peptid
PIPA03174	Signal peptide	0.999	0	No	0.014	0.945	0.088	Secreted	extr	E.R.			weakly similar to FLO1, FLO5, FLO9, FLO10 best hit with	YAL063C	Lectin-like protein with similarity to Flo1p to be expressed and involved in flocculation	FLO9		819	0	PA14_2 (PF10528)	0	Signal peptid
PIPA04165	Signal peptide	0.937	1	No	0.016	0.882	0.154	Secreted	extr	cyto			similar to	YBL057C	One of two (see also PTH1) mitochondrially-localized peptidyl-tRNA hydrolases; negatively regulates the ubiquitin-proteasome pathway via interactions with ubiquitin-like ubiquitin-associated proteins; dispensable for cell growth	PTH2		663	PEPTIDYL-TRNA HYDROLASE 2 (PTHR12649)	PTH2 (); Peptidyl-tRNA hydrolase II (SSF102462)	0	transmembrane region (in region of Signal peptid); Signal peptid
PIPA01586	Signal peptide	0.751	0	No	0.313	0.643	0.039	Secreted	mito	cyto_nucl			similar to	YBL095W	Putative protein of unknown function; the authentic, non-tagged protein is detected in highly purified mitochondria in high-throughput studies	YBL095W		717	0	4HBT (PF03061); Thioesterase/thiol ester dehydrase-isomerase (SSF54637)	0	Signal peptid
PIPA01584	Signal peptide	0.807	1	No	0.052	0.845	0.157	Secreted	plas	pero			similar to	YBL098W	Kynurenine 3-mono oxygenase, required for the de novo biosynthesis of NAD from tryptophan via kynurenine; expression regulated by Hst1p; putative therapeutic target for Huntington disease	BNA4		1392	KYNURENINE 3-MONOOXYGENASE (PTHR13789:SF3); MONOOXYGENASE (PTHR13789)	DAO (PF01266); FAD/NAD(P)-binding domain (SSF51905)	0	transmembrane regions; Signal peptid
PIPA02682	Signal peptide	0.824	0	No	0.075	0.96	0.023	Secreted	E.R.	golg			weakly similar to	YBR015C	Alpha-1 2-mannosyltransferase; localizes to an early Golgi	MNN2	Similar to KLTH0G16038g similar to MNN2	1734	0	Nucleotide-diphospho-sugar transferases (SSF53448)	0	transmembrane region (in region of Signal peptid); Signal peptid
PIPA03052	Signal peptide	0.757	0	No	0.601	0.801	0.002	Secreted	golg	E.R.			similar to	YBR015C	Alpha-1,2-mannosyltransferase, responsible for addition of the first alpha-1,2-linked mannose to form the branches on the mannan backbone of oligosaccharides, localizes to an early Golgi compartment	MNN2		1983	0	Nucleotide-diphospho-sugar transferases (SSF53448)	0	transmembrane region (in region of Signal peptid); Signal peptid
PIPA03436	Signal peptide	0.998	0	No	0.013	0.989	0.036	Secreted	plas	extr			weakly similar to	YBR070C	Component of UDP-GlcNAc transferase required for the second step of dolichyl-linked oligosaccharide synthesis; anchors the catalytic subunit Alg13p to the ER membrane; similar to bacterial and human glycosyltransferases	ALG14	Similar to PICST_32391 [Pichia stipitis CBS 6054] UDP-N-acetylglucosamine transferase subunit	648	GLYCOSYL TRANSFERASE-RELATED (PTHR12154)	Alg14 (PF08660)	Alg14 (PF08660)	transmembrane region (in region of Signal peptid); Signal peptid
PIPA01192	Signal peptide	0.991	0	No	0.016	0.963	0.061	Secreted	extr	E.R.			some similarities to PHO family best hit for	YBR093C	Repressible acid phosphatase (1 of 3) that also mediates extracellular nucleotide-derived phosphate hydrolysis; secretory pathway derived cell surface glycoprotein; induced by phosphate starvation and coordinately regulated by PHO4 and PHO2	PHO5	Candida tropicalis hypothetical protein similar to acid phosphatase	1407	MULTIPLE INOSITOL POLYPHOSPHATE PHOSPHATASE-RELATED (PTHR20963); ACID PHOSPHATASE (PTHR20963:SF9)	Acid_phosphat_A (PF00328); Phosphoglycerate mutase-like (SSF53254)	0	Signal peptid
PIPA04528	Signal peptide	0.996	0	No	0.019	0.943	0.066	Secreted	extr	golg			similar to	YBR139W	Putative serine type carboxypeptidase with a role in phytochelatin synthesis; green fluorescent protein (GFP)-fusion protein localizes to the vacuole	YBR139W	Similar to DEHA2D02244g similar to PRC1 member of the serine carboxypeptidase family	1500	SERINE CARBOXYPEPTIDASE CPVL/CARBOXYPEPTIDASE YEAST (PTHR11802:SF6)	Peptidase_S10 (PF00450); alpha/beta-Hydrolases (SSF53474)	Peptidase S10, serine carboxypeptidase	Signal peptid
PIPA00211	Signal peptide	0.994	0	No	0.055	0.842	0.062	Secreted	extr				similar to	YBR162C	Covalently-bound cell wall protein of unknown function; identified as a cell cycle regulated SBF target gene; deletion mutants are highly resistant to treatment with beta-1,3-glucanase; has sequence similarity to YJL171C	TOS1	SAKL0H10692g similar to uniprot YBR162C of S. cerevisiae [Saccharomyces kluyveri]	1326	0	DUF2403 (PF10290); DUF2401 (PF10287)	0	Signal peptid
PIPA04503	Signal peptide	0.994	0	No	0.123	0.873	0.03	Secreted	extr	E.R.			some similarities to	YBR187W	Putative protein of unknown function; localizes to the vacuole	GDT1	Some similarities with Candida parapsilosis CPAG_02760	783	TRANSMEMBRANE PROTEIN HTP-1 RELATED (PTHR12608)		0	Signal peptid
PIPA02777	Signal peptide	0.776	0	No	0.056	0.816	0.192	Secreted	extr	cyto			similar to	YBR286W	Vacuolar aminopeptidase Y, processed to mature form by Prb1p	APE3		1530	FXNA-RELATED (PTHR12147)	Peptidase_M28 (PF04389); PA (PF02225); Zn-dependent exopeptidases (SSF53187)	0	transmembrane region (in region of Signal peptid); Signal peptid
PIPA03708	Signal peptide	0.997	0	No	0.037	0.956	0.042	Secreted	extr	cyto			weakly similar to	YCR045C	Putative protein of unknown function	YCR045C	Weakly similar to CTRT_01010 Candida tropicalis conserved hypothetical protein	1335	SUBTILISIN (PTHR10795:SF32)	Subtilisin_N (PF05922); Peptidase_S8 (PF00082); Protease propeptides/inhibitors (SSF54897); Subtilisin-like (SSF52743)	Peptidase S8 and S53, subtilisin, kexin, sedolisin	Signal peptid
PIPA05053	Signal peptide	0.961	0	No	0.029	0.963	0.037	Secreted	E.R.	extr			some similarities to	YDL010W; YBR014C	Monothiol glutaredoxin that binds an iron-sulfur cluster	GRX6; GRX7	some similarities to KLTH0G16060g similar to YDL010W or YBR014C	708	GLUTAREDOXIN GRX (PTHR10168:SF11)	Glutaredoxin (PF00462); Thioredoxin-like (SSF52833)	0	Signal peptid
PIPA07786	Signal peptide	0.998	1	No	0.018	0.973	0.038	Secreted	extr	E.R.			similar to	YDL018C	Protein with similarity to Emp24p and Erv25p, member of the p24 family involved in ER to Golgi transport	ERP3		636	COPII-COATED VESICLE MEMBRANE PROTEIN (PTHR22811)	EMP24_GP25L (PF01105); GOLD (PS50866); Supernatant protein factor (SPF), C-terminal domain Supernatant protein factor (SPF), C-terminal domain (SSF101576)	0	transmembrane region; Signal peptid
PIPA00219	Signal peptide	0.919	0	No	0.017	0.954	0.075	Secreted	extr	pero			weakly similar to	YDL037C	Protein of unconfirmed function, similar to cell surface flocculin Muc1p; ORF exhibits genomic organization compatible with a translational readthrough-dependent mode of expression	BSC1	Weak similarity to SAKL0D09944g some similarities with S. cerevisiae MUC1	1389	0	CBM_1 (PF00734); Cellulose-binding domain (SSF57180)	0	Signal peptid
PIPA06986	Signal peptide	0.956	0	No	0.017	0.954	0.075	Secreted	extr	pero			some similarities to	YDL037C	Protein of unconfirmed function, similar to cell surface flocculin Muc1p; ORF exhibits genomic organization compatible with a translational readthrough-dependent mode of expression	BSC1	Some similarities to SAKL0D09944g annotated as MUC1	1167	0	Cellulose-binding domain (SSF57180)	Cellulose-binding region, fungal	Signal peptid
PIPA01061	Signal peptide	0.999	0	No	0.03	0.955	0.036	Secreted	extr	E.R.			similar to	YDL046W	Functional homolog of human NPC2/He1, which is a cholesterol-binding protein whose deficiency causes Niemann-Pick type C2 disease involving retention of cholesterol in lysosomes	NPC2	Candida parapsilosis CPAG_02683; Candida tropicalis phosphatidylglycerol/phosphatidylinositol transfer protein precursor	528	0	E1_DerP2_DerF2 (PF02221) ML domain - MD-2-related lipid recognition domain	0	Signal peptid
PIPA03489	Signal peptide	0.941	2	No	0.025	0.932	0.058	Secreted	extr	E.R.			similar to	YDL052C	1-acyl-sn-gylcerol-3-phosphate acyltransferase, catalyzes the acylation of lysophosphatidic acid to form phosphatidic acid, a key intermediate in lipid metabolism; enzymatic activity detected in lipid particles and microsomes	SLC1		867	1-ACYL-SN-GLYCEROL-3-PHOSPHATE ACYLTRANSFERASE (PTHR10434)	Acyltransferase (PF01553); Glycerol-3-phosphate (1)-acyltransferase (SSF69593)	0	transmembrane region (in region of Signal peptid); Signal peptid
PIPA01235	Signal peptide	0.895	2	No	0.048	0.932	0.051	Secreted	plas	E.R.			similar to	YDL072C	Protein of unknown function; YET3 null mutant decreases the level of secreted invertase; homolog of human BAP31 protein	YET3		582	BCR-ASSOCIATED PROTEIN, BAP (PTHR12701)	Bap31 (PF05529)	0	transmembrane regions; Signal peptid
PIPA09330	Signal peptide	0.947	4	No	0.03	0.965	0.022	Secreted	plas	extr			similar to	YDL222C	Integral membrane protein localized to mitochondria (untagged protein) and eisosomes, immobile patches at the cortex associated with endocytosis; sporulation and sphingolipid content are altered in mutants; has homologs SUR7 and YNL194C	FMP45		840	0	SUR7 (PF06687)	0	transmembrane regions; Signal peptid
PIPA05119	Signal peptide	0.795	4	No	0.034	0.979	0.049	Secreted	plas	E.R.			similar to	YDR018C	Probable membrane protein with three predicted transmembrane domains; homologous to Ybr042cp, similar to C. elegans F55A11.5 and maize 1-acyl-glycerol-3-phosphate acyltransferase; null exhibits no apparent phenotype	YDR018C		1182	1-ACYLGLYCEROL-3-PHOSPHATE ACYLTRANSFERASE (PTHR10983:SF1)	Acyltransferase (PF01553); Glycerol-3-phosphate (1)-acyltransferase (SSF69593)	Function in phospholipid biosynthesis (PlsC – SM00563)	transmembrane regions; Signal peptid
PIPA04567	Signal peptide	0.781	11	No	0.076	0.878	0.07	Secreted	plas	mito			similar to	YDR105C	Vacuolar membrane protein of unknown function that is conserved in mammals; predicted to contain eleven transmembrane helices; interacts with Pdr5p, a protein involved in multidrug resistance	TMS1		1500	TMS1-RELATED (PTHR10383:SF3)	Serinc (PF03348)	0	transmembrane regions; Signal peptid
PIPA07716	Signal peptide	0.931	0	No	0.02	0.969	0.065	Secreted	extr	E.R.			some similarities to	YDR144C	GPI-anchored aspartyl protease	MKC7	Highly similar MKC7 [Saccharomyces cerevisiae]	1869	YAPSIN (PTHR13683:SF94); ASPARTYL PROTEASES (PTHR13683)	Acid proteases (SSF50630)	Peptidase aspartic, catalytic	Signal peptid
PIPA01721	Signal peptide	0.781	0	No	0.1	0.769	0.087	Secreted	nucl	cyto_nucl			similar to	YDR221W	Glucosidase II beta subunit, forms a complex with alpha subunit Rot2p, involved in removal of two glucose residues from N-linked glycans during glycoprotein biogenesis in the ER	GTB1	Weak similarity to CAX39614.1 glucosidase II subunit, putative [Candida dubliniensis CD36]	1533	GLUCOSIDASE II BETA SUBUNIT (PTHR12630:SF1)	LDL receptor-like module (SSF57424); Mannose 6-phosphate receptor domain (SSF50911)	0	Signal peptid
PIPA02931	Signal peptide	0.943	0	No	0.043	0.943	0.061	Secreted	nucl	cyto_nucl			some similarities to	YDR262W	Putative protein of unknown function; green fluorescent protein (GFP)-fusion protein localizes to the vacuole and is induced in response to the DNA-damaging agent MMS; gene expression increases in response to Zymoliase treatment	YDR262W	Candida parapsilosis CPAG_00944, not functionally annotated	816	0	FAS1 (PS50213); FAS1-domain (SSF82153)	0	Signal peptid
PIPA01661	Signal peptide	1	0	No	0.033	0.962	0.032	Secreted	E.R.	extr			similar to	YDR304C	Peptidyl-prolyl cis-trans isomerase (cyclophilin) of the endoplasmic reticulum, catalyzes the cis-trans isomerization of peptide bonds N-terminal to proline residues; transcriptionally induced in response to unfolded proteins in the ER	CPR5	CPR5; generally good BLAST hits with CPR family (CPR1 – CPR7)	669	CYCLOPHILIN (PTHR11071)	Pro_isomerase (PF00160); Cyclophilin-like (SSF50891)	Peptidyl-prolyl cis-trans isomerase, cyclophilin-type	Signal peptid
PIPA05542	Signal peptide	0.994	1	No	0.023	0.97	0.094	Secreted	plas	E.R.	GPI-anchor		similar to	YDR331W	ER membrane glycoprotein subunit of the glycosylphosphatidylinositol transamidase complex that adds glycosylphosphatidylinositol (GPI) anchors to newly synthesized proteins; human PIG-K protein is a functional homolog	GPI8	Highly similar to PICST_90137 hypothetical protein [Pichia stipitis CBS 6054]	1146	GPI-ANCHOR TRANSAMIDASE (PTHR12000:SF1)	Peptidase_C13 (PF01650)	0	Signal peptid
PIPA03889	Signal peptide	0.971	0	No	0.027	0.944	0.049	Secreted	extr	E.R.			similar to	YDR415C	Putative protein of unknown function	YDR415C	Similar to CTRT_04813 Candida tropicalis conserved hypothetical protein	1233	FXNA-RELATED (PTHR12147)	Peptidase_M28 (PF04389); Zn-dependent exopeptidases (SSF53187)	Peptidase M28	Signal peptid
PIPA05619	Signal peptide	0.92	1	No	0.063	0.95	0.017	Secreted	E.R.	golg			similar to	YDR483W	Alpha1,2-mannosyltransferase of the Golgi involved in protein mannosylation	KRE2		1137	0	Nucleotide-diphospho-sugar transferases (SSF53448); Glyco_transf_15 (PF01793)	0	Transmembrane regions; Signal peptid
PIPA02494	Signal peptide	0.961	1	No	0.016	0.977	0.047	Secreted	extr	E.R.			similar to	YEL002C	Beta subunit of the oligosaccharyl transferase (OST) glycoprotein complex; required for N-linked glycosylation of proteins in the endoplasmic reticulum	WBP1	Similar to KLLA0D13882p [Kluyveromyces lactis]	1296	DOLICHYL-DIPHOSPHOOLIGOSACCHARIDE--PROTEIN GLYCOSYLTRANSFERASE (PTHR10830)	DDOST_48kD (PF03345)	0	Signal peptid
PIPA01684	Signal peptide	1	1	No	0.019	0.973	0.052	Secreted	extr	golg	GPI-anchor	GPI-anchor	similar to	YEL040W	Cell wall protein that functions in the transfer of chitin to beta(1-6)glucan; putative chitin transglycosidase; glycosylphosphatidylinositol (GPI)-anchored protein localized to the bud neck; has a role in cell wall maintenance	UTR2		1344	SECRETED GLUCOSIDASE (PTHR10963:SF5)	Glyco_hydro_16 (PF00722); Concanavalin A-like lectins/glucanases (SSF49899)	WW_DOMAIN_1 (PS01159); 4_DISULFIDE_CORE (PS00317)	transmembrane region; Signal peptid
PIPA00468	Signal peptide	0.955	0	No	0.14	0.771	0.034	Secreted	extr	golg			highly similar to	YEL042W	Guanosine diphosphatase located in the Golgi, involved in the transport of GDP-mannose into the Golgi lumen by converting GDP to GMP after mannose is transferred its substrate	GDA1	Candida lusitaniae hypothetical protein; Candida tropicalis guanosine-diphosphatase	1608	ADENOSINE/GUANOSINE DIPHOSPHATASE (PTHR11782)	GDA1_CD39 (PF01150);	Nucleoside phosphatase GDA1/CD39	Signal peptid
PIPA01137	Signal peptide	0.927	0	No	0.083	0.897	0.033	Secreted	extr				some similarities to	YEL060C	Vacuolar proteinase B (yscB), a serine protease of the subtilisin family; involved in protein degradation in the vacuole and required for full protein degradation during sporulation	PRB1	Candida tropicalis hypothetical protein similar to proteinase B	1434	SUBTILISIN/KEXIN-RELATED SERINE PROTEASE (PTHR10795:SF32)	Peptidase_S8 (PF00082); Subtilisin-like (SSF52743)	0	Signal peptid
PIPA04633	Signal peptide	0.866	0	No	0.181	0.486	0.125	Secreted	mito	cyto_mito			weakly similar to	YER058W	Protein required for assembly of cytochrome c oxidase	PET117	Weak similarities to LELT_00802 Lodderomyces elongisporus conserved hypothetical protein	276	0	0	0	transmembrane region (in region of Signal peptid); Signal peptid
PIPA04425	Signal peptide	0.981	2	No	0.026	0.956	0.061	Secreted	plas	mito	GPI-anchor		similar to	YER074W-A	Integral membrane protein required for ER to Golgi transport; localized to the Golgi, the ER, and COPII vesicles; interacts with Yip1p and Yif1p	YOS1	Similar to PICST_55751 [Pichia stipitis CBS 6054], putative YIP one suppressor protein 1, integral membrane protein required for ER to Golgi transport	288	UNCHARACTERIZED (PTHR15858)	Yos1 (PF08571)	0	transmembrane region (in region of Signal peptid); Signal peptid
PIPA06857	Signal peptide	0.897	0	No	0.026	0.953	0.065	Secreted	extr	E.R.			weakly similar to	YFR010W	Ubiquitin-specific protease situated in the base subcomplex 26S proteasome	UBP6	Weak similarities to DEHA2G01848g	1497	UBIQUITIN SPECIFIC PROTEASE 14/UBP6 YEAST (PTHR10420:SF39)	Ubiquitin (PF00240); UCH (PF00443); Cysteine proteinases (SSF54001); Ubiquitin-like (SSF54236)	Peptidase C19, ubiquitin carboxyl-terminal hydrolase 2	Signal peptid
PIPA02173	Signal peptide	0.953	2	No	0.023	0.945	0.076	Secreted	extr	cyto			similar to	YGL020C	Subunit of the GET complex; required for the retrieval of HDEL proteins from the Golgi to the ER in an ERD2 dependent fashion and for normal mitochondrial morphology and inheritance	GET1	Similar to CaO19.9649 similar to S. cerevisiae YGL020C [Candida albicans SC5314]	597	0	CHD5 (PF04420)	0	transmembrane regions; Signal peptid
PIPA01223	Signal peptide	0.847	0	No	0.026	0.984	0.02	Secreted	extr	cyto	GPI-anchor		similar to	YGL028C	Cell wall protein with similarity to glucanases; may play a role in conjugation during mating based on its regulation by Ste12p	SCW11	Similar to CAX41759.1 putative glucosidase precursor, soluble cell wall protein [Candida dubliniensis CD36]	1410	0	(Trans)glycosidases (SSF51445)	0	Signal peptid
PIPA00833	Signal peptide	0.902	3	No	0.01	0.995	0.034	Secreted	mito	E.R.	GPI-anchor		similar to	YGL054C	Protein localized to COPII-coated vesicles, involved in vesicle formation and incorporation of specific secretory cargo; required for the delivery of bud-site selection protein Axl2p to cell surface; related to Drosophila cornichon	ERV14	Highly similar to PICST_85407 [Pichia stipitis CBS 6054], endosomal cargo receptor (Erv14)	414	ER-DERIVED VESICLES PROTEIN-RELATED (PTHR12290:SF4)	Cornichon (PF03311)	0	transmembrane regions; Signal peptid
PIPA03911	Signal peptide	0.722	9	No	0.171	0.79	0.049	Secreted	plas	E.R.			similar to	YGL139W	Putative FAD transporter, similar to Flc1p and Flc2p; localized to the ER	FLC3	Similar to DEHA2G01870p [Debaryomyces hansenii], putative FAD transporter	2448	0	TRP (PF06011)	0	transmembrane regions; Signal peptid
PIPA00726	Signal peptide	0.993	1	No	0.027	0.947	0.07	Secreted	extr	E.R.			similar to	YGL200C	Integral membrane component of endoplasmic reticulum-derived COPII-coated vesicles, which function in ER to Golgi transport	EMP24	Highly similar to ABA41251.1 Emp24p [Pichia angusta]	594	COPII-COATED VESICLE MEMBRANE PROTEIN P24 (PTHR22811:SF11)	EMP24_GP25L (PF01105); GOLD (PS50866); Supernatant protein factor (SPF), C-terminal domain Supernatant protein factor (SPF), C-terminal domain (SSF101576)	0	transmembrane region; Signal peptid
PIPA02178	Signal peptide	0.984	1	No	0.031	0.983	0.019	Secreted	plas	extr			similar to	YGL203C	Protease involved in the processing of killer toxin and alpha factor precursor; cleaves Lys and Arg residues from the C-terminus of peptides and proteins	KEX1	Similar to DEHA2F22352p [Debaryomyces hansenii], carboxypeptidase B-like processing protease	1878	SERINE CARBOXYPEPTIDASE CPVL/CARBOXYPEPTIDASE Y(YEAST) (PTHR11802:SF6)	Peptidase_S10 (PF00450); alpha/beta-Hydrolases (SSF53474)	0	transmembrane region; Signal peptid
PIPA01054	Signal peptide	0.803	1	No	0.192	0.76	0.055	Secreted	extr	cyto			similar to	YGR012W	Putative cysteine synthase, localized to the mitochondrial outer membrane	YGR012W	Highly similar to CYK2 cysteine synthase (O-acetylserine sulfhydrylase) (O-acetylserine (Thiol)-lyase) (CSase) [Pichia stipitis CBS 6054]	1164	CYSTEINE SYNTHASE (PTHR10314:SF8)	PALP (PF00291); Tryptophan synthase beta subunit-like PLP-dependent enzymes(SSF53686)	0	Signal peptid
PIPA02571	Signal peptide	0.981	0	No	0.062	0.882	0.087	Secreted	cyto_nucl	mito_nucl			weakly similar to	YGR082W	Component of the TOM (translocase of outer membrane) complex responsible for recognition and initial import steps for all mitochondrially directed proteins; acts as a receptor for incoming precursor proteins	TOM20	Similar to PICST_82752 hypothetical protein [Pichia stipitis CBS 6054] similar to TOM20 of S. cerevisiae	513	MITOCHONDRIAL IMPORT RECEPTOR SUBUNIT TOM20 (PTHR12430);	MAS20 (PF02064); Mitochondrial import receptor subunit Tom20 (SSF47157)	0	transmembrane_regions; Signal peptid
PIPA05964	Signal peptide	1	0	No	0.07	0.93	0.032	Secreted	extr	E.R.	GPI-anchor		similar to	YGR141W	Vacuolar protein sorting (VPS) protein required for cytoplasm to vacuole targeting of proteins	VPS62	Similar to PGUG_05375 [Pichia guilliermondii ATCC 6260], Vacuolar protein sorting protein 62	1272	0	0	0	Signal peptid
PIPA04722	Signal peptide	0.96	0	No	0.128	0.867	0.054	Secreted	extr	cyto			similar to	YGR279C	Cell wall protein with similarity to glucanases; scw4 scw10 double mutants exhibit defects in mating	SCW4	Highly similar to CAGL0M13805g similar to YGR279c SCW4	960	0	Glyco_hydro_17 (PF00332); (Trans)glycosidases (SSF51445)	Glycoside hydrolase	Signal peptid
PIPA01958	Signal peptide	0.894	0	No	0.069	0.814	0.104	Secreted	extr				similar to	YGR282C	Endo-beta-1,3-glucanase, major protein of the cell wall, involved in cell wall maintenance	BGL2	Similar to BLG2 [Saccharomyces cerevisiae]	933	0	Glyco_hydro_17 (PF00332); (Trans)glycosidases (SSF51445)	0	Signal peptid
PIPA00592	Signal peptide	0.955	1	No	0.027	0.941	0.058	Secreted	extr	golg			similar to	YHL028W	ER membrane protein involved in the translocation of soluble secretory proteins and insertion of membrane proteins into the ER membrane; may also have a role in the stress response but has only partial functional overlap with WSC1-3	WSC4		1206	0	WSC (PF01822)	0	transmembrane regions; Signal peptid
PIPA02344	Signal peptide	1	0	No	0.024	0.947	0.065	Secreted	extr	E.R.			similar to ERP1, ERP5, ERP6 best hit to	YHR110W	Protein with similarity to Emp24p and Erv25p, member of the p24 family involved in ER to Golgi transport	ERP5	Similar to Candida Albicans sc5314 assembly 21 orf19.2322.3	642	COPII-COATED VESICLE MEMBRANE PROTEIN (PTHR22811); ERP6-RELATED (PTHR22811:SF4)	EMP24_GP25L bringing cargo forward from the ER and binding to coat proteins (PF01105)	0	Signal peptid
PIPA02295	Signal peptide	0.734	0	No	0.02	0.956	0.066	Secreted	mito	nucl	GPI-anchor		similar to	YHR132C	Putative metalloprotease with similarity to the zinc carboxypeptidase family, required for normal cell wall assembly	ECM14	Similar to DEHA0G01133g [Debaryomyces hansenii CBS767], extracellular matrix protein 14 precursor	1605	EXTRACELLULAR MATRIX PROTEIN 14 (FUNGI) (PTHR11705:SF9)	Peptidase_M14 (PF00246); Zn-dependent exopeptidases (SSF53187)	0	Signal peptid
PIPA04449	Signal peptide	0.99	0	No	0.048	0.853	0.059	Secreted	extr	cyto			weakly similar to FLO1, FLO5, FLO9, FLO10 best hit with	YHR211W	Lectin-like cell wall protein (flocculin) involved in flocculation, binds to mannose chains on the surface of other cells, confers floc-forming ability that is chymotrypsin resistant but heat labile; similar to Flo1p	FLO5	Very weak similarity to BAG49462.1 flocculin [Saccharomyces pastorianus]	834	0	PA14_2 (PF10528); Anthrax protective antigen (SSF56988)	0	Signal peptid
PIPA03999	Signal peptide	0.979	1	No	0.05	0.868	0.17	Secreted	extr	mito	GPI-anchor	GPI-anchor	similar to	YIL011W	Cell wall mannoprotein of the Srp1p/Tip1p family of serine-alanine-rich proteins; expressed under anaerobic conditions and required for anaerobic growth	TIR3		585	0	SRP1_TIP1 (PF00660)	Response to stress	Signal peptid
PIPA02590	Signal peptide	0.967	1	No	0.03	0.941	0.116	Secreted	mito	plas			similar to	YJL002C	Alpha subunit of the oligosaccharyltransferase complex of the ER lumen, which catalyzes asparagine-linked glycosylation of newly synthesized proteins	OST1	Weak similarity DEHA2C11968p [Debaryomyces hansenii]	1392	RIBOPHORIN I (PTHR21049)	Ribophorin_I (PF04597)	0	transmembrane region; Signal peptid
PIPA03614	Signal peptide	0.956	0	No	0.01	0.977	0.063	Secreted	cyto	cyto_mito			similar to	YJL034W	ATPase involved in protein import into the ER, also acts as a chaperone to mediate protein folding in the ER and may play a role in ER export of soluble proteins; regulates the unfolded protein response via interaction with Ire1p	KAR2	Similar to LELT_01164 Lodderomyces elongisporus 78 kDa glucose-regulated protein	2034	HEAT SHOCK PROTEIN 70KDA (PTHR19375); HEAT SHOCK PROTEIN 70 (HSP70) (PTHR19375:SF1)	HSP70 (PF00012); Heat shock protein 70kD (HSP70) peptide-binding domain (SSF100920); HSP70 C-terminal subdomain (SSF100934); Actin-like ATPase domain(SSF53067)	Hsp70	Signal peptid
PIPA03127	Signal peptide	0.985	6	No	0.024	0.979	0.045	Secreted	extr	plas			similar to	YJL097W	Essential 3-hydroxyacyl-CoA dehydratase of the ER membrane, involved in elongation of very long-chain fatty acids; evolutionarily conserved, similar to mammalian PTPLA and PTPLB; involved in sphingolipid biosynthesis and protein trafficking	PHS1	Similar to PGUG_03909 [Pichia guilliermondii ATCC 6260], potential protein tyrosine phosphatase-like protein	624	PTPLA DOMAIN PROTEIN (PTHR11035)	PTPLA (PF04387)	0	transmembrane regions; Signal peptid
PIPA00748	Signal peptide	0.911	0	No	0.044	0.845	0.169	Secreted	extr	cyto			similar to	YJL159W	O-mannosylated heat shock protein that is secreted and covalently attached to the cell wall via beta-1,3-glucan and disulfide bridges	HSP150	Similar to SAKL0C05566g similar to YKL164C PIR1 Protein containing tandem internal repeats	921	COVALENTLY-LINKED CELL WALL PROTEIN (PTHR23124:SF11)	yeast cell wall glycoprotein (PIR-Repeat)	0	Signal peptid
PIPA01147	Signal peptide	0.994	0	No	0.36	0.736	0.017	Secreted	extr	mito	GPI-anchor		similar to	YJL171C	GPI-anchored cell wall protein of unknown function; induced in response to cell wall damaging agents and by mutations in genes involved in cell wall biogenesis; sequence similarity to YBR162C/TOS1, a covalently bound cell wall protein	YJL171C	Simialr to hypothetical protein PGUG_04917 [Pichia guilliermondii ATCC 6260]	1215	0	DUF2403 (PF10290); DUF2401 (PF10287)	0	Signal peptid
PIPA03450	Signal peptide	0.995	0	No	0.029	0.954	0.062	Secreted	extr	plas			weakly similar to	YJL174W	Glycoprotein involved in cell wall beta-glucan assembly; null mutation leads to severe growth defects, aberrant multibudded morphology, and mating defects	KRE9	Similar to LELT_02673 Lodderomyces elongisporus cell wall synthesis protein KRE9 precursor	795	0	KRE9 (PF05390)	Yeast cell wall synthesis KRE9KNH1	Signal peptid
PIPA01164	Signal peptide	0.82	1	No	0.037	0.893	0.093	Secreted	plas	E.R.			similar to	YKL027W	Protein of unknown function, localized to the mitochondrial outer membrane	YKL027W	Highly similar to DEHA2A07216p [Debaryomyces hansenii], Ubiquitin--protein ligase molybdopterin-converting factor	1290	MOLYBDOPTERIN BIOSYNTHESIS MOEB PROTEIN (PTHR10953:SF8)	ThiF (PF00899); Activating enzymes of the ubiquitin-like proteins (SSF69572)	0	Signal peptid
PIPA00828	Signal peptide	0.992	1	No	0.057	0.929	0.049	Secreted	extr		GPI-anchor	GPI-anchor	similar to	YKL046C	Putative mannosidase, GPI-anchored membrane protein required for cell wall biosynthesis in bud formation;homologous to Dfg5p	DCW1	Highly similar to Mannan endo-1,6-alpha-mannosidase DCW1 [Saccharomyces cerevisiae]	1347	0	Glyco_hydro_76 (PF03663); Six-hairpin glycosidases (SSF48208)	0	transmembrane region; Signal peptid
PIPA00322	Signal peptide	0.73	0	No	0.016	0.971	0.051	Secreted	extr	E.R.			similar to	YKL073W	Molecular chaperone of the endoplasmic reticulum lumen, involved in polypeptide translocation and folding; member of the Hsp70 family; localizes to the lumen of the ER; regulated by the unfolded protein response pathway	LHS1	Weak similarity to LHS1 Lumen HSP Seventy [Pichia stipitis CBS 6054]	2685	Heat shock protein 70 homolog LHS1 precursor (PTHR19375:SF3)	HSP70 (PF00012); Heat shock protein 70kD (HSP70) peptide-binding domain (SSF100920); HSP70 C-terminal subdomain (SSF100934); Actin-like ATPase domain(SSF53067)	0	transmembrane region (in region of Signal peptid); Signal peptid
PIPA02930	Signal peptide	0.985	0	No	0.024	0.959	0.048	Secreted	extr	cyto			some similarities to PIR1, PIR3, best hit with	YKL164C	O-glycosylated protein required for cell wall stability	PIR1	PIR1 [Saccharomyces cerevisiae]	972	COVALENTLY-LINKED CELL WALL PROTEIN 11 (PTHR23124:SF9)	yeast cell wall glycoprotein (PIR-Repeat) (PF00399)	0	Signal peptid
PIPA09161	Signal peptide	0.934	7	No	0.02	0.991	0.021	Secreted	plas	mito			similar to	YKL178C	Receptor for a factor receptor, transcribed in alpha cells and required for mating by alpha cells, couples to MAP kinase cascade to mediate pheromone response; ligand bound receptors are endocytosed and recycled to the plasma membrane; GPCR	STE3	Similar to KLLA0A06534p [Kluyveromyces lactis], a-pheromone receptor	1131	0	STE3 (PF02076)	0	transmembrane regions; Signal peptid
PIPA01967	Signal peptide	0.712	1	No	0.073	0.977	0.016	Secreted	golg	mito			similar to	YKL201C	Putative positive regulator of mannosylphosphate transferase (Mnn6p), involved in mannosylphosphorylation of N-linked oligosaccharides; expression increases in late-logarithmic and stationary growth phases	MNN4	Very weak similarity to DEHA2F01166p [Debaryomyces hansenii]	2694	TRAF2 AND NCK INTERACTING KINASE, TNIK (PTHR22986:SF82)	LicD (PF04991)	phosphorylcholine metabolism	transmembrane region (in region of Signal peptid); Signal peptid
PIPA00934	Signal peptide	0.997	0	No	0.042	0.874	0.072	Secreted	extr				some similarities to	YKR013W	Protein of unknown function, has similarity to Pry1p and Pry3p and to the plant PR-1 class of pathogen related proteins	PRY2	Weak similarity SAKL0D06006g some similarities with YJL079C PRY1 Protein	942	CYSTEINE-RICH SECRETORY PROTEIN (CRISP/SCP/TPX1)-RELATED (PTHR10334)	SCP (PF00188); PR-1-like (SSF55797)	0	Signal peptid
PIPA00436	Signal peptide	0.877	0	No	0.102	0.897	0.069	Secreted	extr		GPI-anchor		similar to	YKR042W	Mitochondrial outer membrane and cell wall localized SUN family member required for mitochondrial autophagy; involved in the oxidative stress response, life span during starvation, mitochondrial biogenesis, and cell death	UTH1	Highly similar to UTH1 [Saccharomyces cerevisiae]	1056	0	SUN (PF03856)	0	Signal peptid
PIPA06578	Signal peptide	0.936	3	No	0.021	0.961	0.055	Secreted	extr	E.R.			similar to	YLL012W	Steryl ester hydrolase, one of three gene products (Yeh1p, Yeh2p, Tgl1p) responsible for steryl ester hydrolase activity and involved in sterol homeostasis; localized to lipid particle membranes	YEH1		1188	LYSOSOMAL ACID LIPASE-RELATED (PTHR11005)	Abhydro_lipase (PF04083); alpha/beta-Hydrolases (SSF53474)	0	Signal peptid, transmembrane_regions
PIPA04600	Signal peptide	0.976	9	No	0.019	0.969	0.051	Secreted	plas	E.R.	GPI-anchor		similar to	YLR083C	Protein with a role in cellular adhesion and filamentous growth; similar to Tmn2p and Tmn3p; member of Transmembrane Nine family of proteins with 9 transmembrane segments; 24kDa cleavage product found in endosome-enriched membrane fractions	EMP70		1863	TRANSMEMBRANE 9 SUPERFAMILY PROTEIN MEMBER (PTHR10766)	EMP70 (PF02990); ENDOSOMAL P24A PROTEIN (PTHR10766:SF10)	0	Signal peptid, transmembrane_regions
PIPA09697	Signal peptide	0.984	0	No	0.051	0.804	0.17	Secreted	extr	golg			some similarities to	YLR104W	Putative protein of unknown function	YLR104W	Some similarities to SAKL0H16280g	360	0	0	0	Signal peptid
PIPA04195	Signal peptide	0.994	0	No	0.019	0.93	0.133	Secreted	extr	mito			similar to	YLR155C	Cell-wall L-asparaginase II, involved in asparagine catabolism; expression is induced during nitrogen starvation; four copies of ASP3 are present in the genome reference strain S288C	ASP3-1	ASP3-1; hits with ASP3-1 to ASP3-4 and ASP1	1074	L-ASPARAGINASE II	Asparaginase (PF00710); Glutaminase/Asparaginase (SSF53774)	0	Signal peptid
PIPA03304	Signal peptide	0.871	1	No	0.052	0.879	0.233	Secreted	extr	plas			similar to	YLR207W	Resident protein of the ER membrane that plays a central role in ER-associated protein degradation (ERAD), forms HRD complex with Hrd1p and ERAD determinants that engages in lumen to cytosol communication and coordination of ERAD events	HRD3		2034	SEL-1-LIKE PROTEIN, SEL-1L (PTHR11102:SF11, PTHR11102)	Sel1 (PF08238); Tetratricopeptide-like helical (G3DSA:1.25.40.10); HCP-like (SSF81901)	0	Signal peptid, transmembrane_regions
PIPA03274	Signal peptide	0.741	7	No	0.016	0.976	0.057	Secreted	plas	E.R.			similar to	YLR214W	Ferric reductase and cupric reductase, reduces siderophore-bound iron and oxidized copper prior to uptake by transporters; expression induced by low copper and iron levels	FRE1		2208	0	Ferric_reduct (PF01794); NAD_binding_6 (PF08030); FAD_binding_8 (PF08022); Ferredoxin reductase-like, C-terminal NADP-linked domain (SSF52343); FAD_FR (PS51384)	0	Signal peptid, transmembrane_regions
PIPA00445	Signal peptide	0.999	0	No	0.023	0.943	0.121	Secreted	extr	E.R.			highly similar to	YLR250W	Protein of unknown function; green fluorescent protein (GFP)-fusion protein localizes to the cytoplasm in a punctate pattern	SSP120	Similar to DEHA0F15367g [Debaryomyces hansenii]	678	0	EfhandE (PF00036); F-hand (SSF47473)	Calcium-binding EF-hand	Signal peptid
PIPA02524	Signal peptide	0.989	0	No	0.032	0.968	0.035	Secreted	extr	golg			similar to	YLR300W	Major exo-1,3-beta-glucanase of the cell wall, involved in cell wall beta-glucan assembly; exists as three differentially glycosylated isoenzymes	EXG1	Candida tropicalis glucan 1,3-beta-glucosidase precursor CTRT_04334	1203	0	(Trans)glycosidases (SSF51445)	Glycoside hydrolase	Signal peptid
PIPA05771	Signal peptide	0.774	0	No	0.037	0.837	0.098	Secreted	extr	nucl			similar to	YLR308W	Chitin deacetylase, together with Cda1p involved in the biosynthesis ascospore wall component, chitosan; required for proper rigidity of the ascospore wall	CDA2		918	0	Polysacc_deac_1 (PF01522); Glycoside hydrolase/deacetylase (SSF88713)	Polysaccharide deacetylase	Signal peptid
PIPA03049	Signal peptide	0.989	1	No	0.034	0.93	0.061	Secreted	plas	E.R.	GPI-anchor		similar to	YLR343W	1,3-beta-glucanosyltransferase, involved with Gas4p in spore wall assembly; has similarity to Gas1p	GAS2		1791	0	Glyco_hydro_72 (PF03198); (Trans)glycosidases (SSF51445)	Glycolipid anchored surface protein GAS1, Glycoside hydrolase, subgroup, catalytic core	Signal peptid
PIPA08460	Signal peptide	0.765	0	No	0.106	0.81	0.068	Secreted	cyto	cyto_nucl			similar to	YLR390W	Putative protein of unknown function; the authentic, non-tagged protein is detected in highly purified mitochondria in high-throughput studies	ECM19		300	0	0	0	Signal peptid
PIPA01978	Signal peptide	0.992	1	No	0.064	0.88	0.096	Secreted	extr	E.R.			similar to	YML012W	Protein that forms a heterotrimeric complex with Erp1, Erp2p, and Emp24, member of the p24 family involved in endoplasmic reticulum to Golgi transport	ERV25		627	COPII-COATED VESICLE MEMBRANE PROTEIN (PTHR22811); ERV25 PROTEIN (PTHR22811:SF7)	EMP24_GP25L (PF01105); GOLD (PS50866)	0	Signal peptid, transmembrane_regions
PIPA01830	Signal peptide	0.94	1	No	0.024	0.899	0.111	Secreted	extr	mito	GPI-anchor		similar to	YMR200W	Essential ER membrane protein; may be involved in protein folding; mutation causes defects in cell wall synthesis and in lysis of autophagic bodies, suppresses tor2 mutations, and is synthetically lethal with kar2-1 and with rot2 mutations	ROT1		762	0	Predicted 1,6-beta-glucan biosynthesis protein ROT1 (PIRSF017290); ROT1 (PF10681)	0	Signal peptid, transmembrane_regions
PIPA03507	Signal peptide	0.996	0	No	0.011	0.975	0.074	Secreted	golg	mito			similar to	YMR214W	One of several homologs of bacterial chaperone DnaJ, located in the ER lumen where it cooperates with Kar2p to mediate maturation of proteins	SCJ1	Similar to YALI0E10263g similar to SCJ1	1125	DNAJ-RELATED (PTHR11821:SF83); DNAJ/HSP40 (PTHR11821)	DnaJ (PF00226); DnaJ_CXXCXGXG (PF00684); HSP40/DnaJ peptide-binding domain (SSF49493); Chaperone J-domain (SSF46565); HSP40/DnaJ peptide-binding domain (SSF49493); DnaJ/Hsp40 cysteine-rich domain (SSF57938)	0	transmembrane regions; Signal peptid
PIPA03940	Signal peptide	0.809	1	No	0.043	0.924	0.148	Secreted	extr	E.R.	GPI-anchor		similar to	YMR238W	Putative mannosidase, essential glycosylphosphatidylinositol (GPI)-anchored membrane protein required for cell wall biogenesis in bud formation, involved in filamentous growth, homologous to Dcw1p	DFG5		1329	0	Glyco_hydro_76 (PF03663); Six-hairpin glycosidases (SSF48208)	Mannan endo-1,6-alpha-mannosidase (PIRSF016302)	Signal peptid, transmembrane_regions
PIPA02926	Signal peptide	0.931	1	No	0.135	0.852	0.027	Secreted	extr		GPI-anchor	GPI-anchor	similar to	YMR244W	Putative protein of unknown function	YMR244W		1113	0	0	0	Signal peptid
PIPA00028	Signal peptide	0.868	0	No	0.015	0.969	0.057	Secreted	extr	E.R.			similar to	YMR281W	ER membrane protein involved in the second step of glycosylphosphatidylinositol (GPI) anchor assembly, the de-N-acetylation of the N-acetylglucosaminylphosphatidylinositol intermediate; functional homolog of human PIG-Lp	GPI12	Lodderomyces elongisporus hypothetical protein similar to N-acetylglucosaminylphosphatidylinositol deacetylase	1005	N-acetylglucosaminyl phosphatidylinositol deacetylase (PTHR12993:SF2; PTHR12993)	PIG-L (PF02585); LmbE-like (SSF102588)	0	transmembrane regions; Signal peptid
PIPA01008	Signal peptide	0.995	0	No	0.03	0.934	0.064	Secreted	extr	plas	GPI-anchor	GPI-anchor	similar to	YMR307W	Beta-1,3-glucanosyltransferase, required for cell wall assembly; localizes to the cell surface via a glycosylphosphatidylinositol (GPI) anchor	GAS1		1617	0	Glyco_hydro_72 (PF03198); (Trans)glycosidases (SSF51445)	Glycolipid anchored surface protein GAS1	Signal peptid, transmembrane_regions
PIPA06049	Signal peptide	0.753	0	No	0.066	0.941	0.018	Secreted	mito	cyto			similar to	YNL029C	Putative mannosyltransferase involved in protein glycosylation; member of the KRE2/MNT1 mannosyltransferase family	KTR5		1614	0	Glycolipid 2-alpha-mannosyltransferase, fungal type (PIRSF018153); Glyco_transf_15 (PF01793); Nucleotide-diphospho-sugar transferases (SSF53448)	Glycosyl transferase, family 15	Signal peptid, transmembrane_regions
PIPA07089	Signal peptide	0.996	0	No	0.044	0.884	0.069	Secreted	extr		GPI-anchor		similar to	YNL066W	Cell wall protein related to glucanases, possibly involved in cell wall septation; member of the SUN family	SUN4		1239	0	0	0	Signal peptid
PIPA08693	Signal peptide	0.964	0	No	0.024	0.946	0.069	Secreted	E.R.	golg			some similarities to	YNL153C	Subunit of the heterohexameric cochaperone prefoldin complex which binds specifically to cytosolic chaperonin and transfers target proteins to it	GIM3	Some similarities to LELT_05680 Lodderomyces elongisporus conserved hypothetical protein	693	gb def: Prefoldin subunit 4 (PTHR21100:SF7)	Prefoldin_2 (PF01920); Prefoldin (SSF46579)	0	Signal peptid
PIPA04033	Signal peptide	0.999	11	No	0.05	0.953	0.02	Secreted	plas	E.R.			similar to	YNL237W	Probable type-III integral membrane protein of unknown function, has regions of similarity to mitochondrial electron transport proteins	YTP1		1317	0	0	0	transmembrane regions; Signal peptid
PIPA06338	Signal peptide	0.939	0	No	0.017	0.967	0.045	Secreted	extr	E.R.	GPI-anchor		similar to	YNL291C	N-glycosylated integral membrane protein of the ER membrane and plasma membrane, functions as a stretch-activated Ca2+-permeable cation channel required for Ca2+ influx stimulated by pheromone; interacts with Cch1p; forms an oligomer	MID1		1770	0	0	0	transmembrane regions; Signal peptid
PIPA03955	Signal peptide	0.818	0	No	0.027	0.948	0.03	Secreted	extr				weakly similar to	YNR067C	Daughter cell-specific secreted protein with similarity to glucanases, degrades cell wall from the daughter side causing daughter to separate from mother	DSE4	Weakly similar to PGUT_00767 Candida guilliermondii hypothetical protein; Candida albicans CaACF3 endo-1 3-beta -glucanase	3051	0	Glyco_hydro_81 (PF03639)	Glycoside hydrolase, family 81	Signal peptid
PIPA01778	Signal peptide	0.951	0	No	0.016	0.96	0.064	Secreted	extr	E.R.	GPI-anchor	GPI-anchor	similar to	YOL011W	Phospholipase B (lysophospholipase) involved in phospholipid metabolism; hydrolyzes phosphatidylinositol and phosphatidylserine and displays transacylase activity in vitro	PLB3		1902	PHOSPHOLIPASE (PTHR10728); LYSOPHOSPHOLIPASE (PTHR10728:SF2)	FabD/lysophospholipase-like (SSF52151)	Lysophospholipase, catalytic region; Acyl transferase/acyl hydrolase/lysophospholipase	Signal peptid
PIPA03633	Signal peptide	0.706	5	No	0.046	0.923	0.081	Secreted	plas	E.R.			similar to	YOL073C	Putative protein of unknown function	YOL073C		831	0	0	0	Signal peptid, transmembrane_regions
PIPA01945	Signal peptide	0.989	1	No	0.272	0.761	0.046	Secreted	extr	E.R.			similar to	YOL105C	Partially redundant sensor-transducer of the stress-activated PKC1-MPK1 signaling pathway involved in maintenance of cell wall integrity; involved in the response to heat shock and other stressors; regulates 1,3-beta-glucan synthesis	WSC3		1107	SERINE-THREONINE PROTEIN KINASE, PLANT-TYPE (PTHR23258)	WSC (PF01822); WSC (PS51212)	Carbohydrate-binding WSC	Signal peptid, transmembrane_regions
PIPA08813	Signal peptide	0.974	0	No	0.022	0.967	0.048	Secreted	extr	E.R.			similar to GAS1-5 best hit with	YOL132W	1,3-beta-glucanosyltransferase	GAS4	Similar to KLTH0F19096g similar to GAS4	1407	0	Glyco_hydro_72 (PF03198); (Trans)glycosidases (SSF51445)	Glycolipid anchored surface protein GAS1	Signal peptid
PIPA01123	Signal peptide	0.997	0	No	0.047	0.953	0.032	Secreted	extr	mito			weakly similar to	YOL154W	Putative GPI-anchored protein; transcription is induced under low-zinc conditions, as mediated by the Zap1p transcription factor, and at alkaline pH	ZPS1	highly similar to DEHA2B16192g PH- regulated antigen PRA1 precursor (similar to C. albicans PRA1)	885	0	0	Metallography ("zincins"), catalytic domain (SSF55486)	Signal peptid
PIPA02818	Signal peptide	0.992	1	No	0.057	0.9	0.046	Secreted	extr				similar to	YOR008C	Sensor-transducer of the stress-activated PKC1-MPK1 kinase pathway involved in maintenance of cell wall integrity; involved in organization of the actin cytoskeleton; secretory pathway Wsc1p is required for the arrest of secretion response	SLG1		951	0	WSC (PF01822); WSC (PS51212)	0	Signal peptid, transmembrane_regions
PIPA02453	Signal peptide	0.839	1	No	0.045	0.865	0.27	Secreted	nucl	E.R.			similar to	YOR154W	Integral membrane protein of unknown function; member of the SUN-like family of proteins	SLP1		1980	MEMBRANE PROTEIN CH1 RELATED (PTHR12953)	Galactose-binding domain-like(SSF49785); Sad1_UNC (PF07738)	0	Signal peptid
PIPA01518	Signal peptide	0.94	0	No	0.019	0.972	0.037	Secreted	extr	golg			similar to	YOR190W; YLR300W	Sporulation-specific exo-1,3-beta-glucanase; Major exo-1,3-beta-glucanase of the cell wall	SPR1; EXG1	similar to DEHA2D08426g annoteted with EXG1	1269	0	Cellulase (PF00150); (Trans)glycosidases (SSF51445)	Glycoside hydrolase, subgroup, catalytic core	transmembrane regions; Signal peptid
PIPA03462	Signal peptide	0.999	0	No	0.037	0.923	0.108	Secreted	nucl	extr			weakly similar to	YOR288C	Member of the protein disulfide isomerase (PDI) family; interacts with and inhibits the chaperone activity of Cne1p; MPD1 overexpression in a pdi1 null mutant suppresses defects in Pdi1p functions such as carboxypeptidase Y maturation	MPD1	Similar to SAKL0H04818g similar to MPD1	888	PROTEIN DISULFIDE ISOMERASE (PTHR18929)	Thioredoxin (PF00085); Thioredoxin-like (SSF52833)	0	Signal peptid
PIPA03924	Signal peptide	1	0	No	0.015	0.952	0.083	Secreted	E.R.	golg			some similarities to	YOR288C; YCL043C	Member of the protein disulfide isomerase (PDI) family	MPD1; PDI1	Weakly similar to DEHA2F18018g some similarities with PDI1	1110	PROTEIN DISULFIDE ISOMERASE (PTHR18929)	Thioredoxin (PF00085); Erp29 (PF07749); Thioredoxin-like (SSF52833); ERP29 C domain-like (SSF47933)	0	Signal peptid
PIPA02993	Signal peptide	0.843	7	No	0.033	0.975	0.039	Secreted	plas	E.R.			similar to	YOR381W	Ferric reductase, reduces siderophore-bound iron prior to uptake by transporters; expression induced by low iron levels	FRE3		2121	NADPH OXIDASE	Ferric_reduct (PF01794); NAD_binding_6 (PF08030); FAD_binding_8 (PF08022); Ferredoxin reductase-like, C-terminal NADP-linked domain (SSF52343)	0	Signal peptid, transmembrane_regions
PIPA06597	Signal peptide	0.954	8	No	0.039	0.968	0.021	Secreted	plas	mito	GPI-anchor		similar to	YOR390W	Putative protein of unknown function	YOR390W	Putative CrcB-like protein, Weak similartity to CAX40600.1 conserved hypothetical protein [Candida dubliniensis CD36]	960	0	CRCB (PF02537)	0	Transmembrane regions; Signal peptid
PIPA05832	Signal peptide	0.976	0	No	0.02	0.951	0.152	Secreted	nucl	cyto_nucl						0	0	1443	TRANSCRIPTION FACTOR II-RELATED (PTHR23195:SF2)	YEATS (PF03366)	0	Signal peptid
PIPA01352	Signal peptide	0.75	2	No	0.014	0.985	0.04	Secreted	E.R.	extr			similar to	YPL227C	UDP-glucose:dolichyl-phosphate glucosyltransferase, involved in asparagine-linked glycosylation in the endoplasmic reticulum	ALG5	Similar to ALG5 [Saccharomyces cerevisiae]	993	GLYCOSYLTRANSFERASE RELATED (PTHR10859)	Glycos_transf_2 (PF00535); Nucleotide-diphospho-sugar transferases (SSF53448)	0	transmembrane region (in region of Signal peptid); Signal peptid
PIPA01907	Signal peptide	0.992	4	No	0.008	0.943	0.145	Secreted	extr	plas			similar to	YPR149W	Protein of unknown function; contains transmembrane domains; involved in secretion of proteins that lack classical secretory signal sequences; component of the detergent-insoluble glycolipid-enriched complexes (DIGs)	NCE102	potential non-classical secretion pathway protein	516	0	DUF2503 (PF10700)	0	transmembrane regions; Signal peptid
PIPA02122	Signal peptide	0.998	0	No	0.02	0.948	0.121	Secreted	extr	plas	GPI-anchor	GPI-anchor				0	0	276	0	0	0	transmembrane region; Signal peptid
PIPA05954	Signal peptide	0.976	1	No	0.077	0.893	0.092	Secreted	extr		GPI-anchor	GPI-anchor				0	0	819	0	0	0	Signal peptid
PIPA00486	Signal peptide	0.813	10	No	0.035	0.959	0.064	Secreted	plas	E.R.						0	putative transient receptor potential (TRP) protein	2511	0	TRP (PF06011)	0	transmembrane regions; Signal peptid
PIPA05709	Signal peptide	0.788	1	No	0.231	0.644	0.054	Secreted	extr	plas						0	0	261	0	0	0	transmembrane region (in region of Signal peptid); Signal peptid
PIPA08246	Signal peptide	0.826	4	No	0.018	0.998	0.016	Secreted	plas	E.R.						0	0	1710	0	0	0	transmembrane regions; Signal peptid
PIPA00463	Signal peptide	0.986	1	No	0.025	0.892	0.094	Secreted	extr	golg							Putative histidine acid phosphatase	1536	0	Acid_phosphat_A (PF00328); (SSF53254)	0	transmembrane_regions; Signal peptid
PIPA03061	Signal peptide	0.722	0	No	0.049	0.903	0.049	Secreted	E.R.	mito				YOL031C	Nucleotide exchange factor for the endoplasmic reticulum (ER) lumenal Hsp70 chaperone Kar2p, required for protein translocation into the ER; homolog of Yarrowia lipolytica SLS1; GrpE-like protein	SIL1	Putative nucleotide exchange factor for the endoplasmic reticulum (ER) lumenal Hsp70 chaperone Kar2p	1140	PROTEIN FOLDING REGULATOR (PTHR19316); SIL1 (PTHR19316:SF1)	0	0	Signal peptid
PIPA08775	Signal peptide	0.948	5	No	0.007	0.995	0.035	Secreted	plas	mito						0	Similar to KLLA0C04433p [Kluyveromyces lactis]	609	UNCHARACTERIZED (PTHR13146)	0	0	Transmembrane regions; Signal peptid
PIPA09020	Signal peptide	0.749	2	No	0.12	0.921	0.019	Secreted	plas	E.R.	GPI-anchor					0	Putative calcineurin-like phosphoesterase, similar to DEHA2D13596p [Debaryomyces hansenii]	1383	METALLO PHOSPHOESTERASE RELATED (PTHR13315)	Metallophos (PF00149); Metallo-dependent phosphatases (SSF56300)	0	Transmembrane regions; Signal peptid
PIPA06612	Signal peptide	0.808	1	No	0.054	0.958	0.037	Secreted	extr	E.R.						0	0	609	0	0	0	Transmembrane regions; Signal peptid
PIPA08602	Signal peptide	0.98	5	No	0.045	0.974	0.019	Secreted	plas	E.R.						0	Similar to ABN67738.2 mannosyltransferase [Pichia stipitis CBS 6054]	729	0	0	CTNS (IPR006603)	Transmembrane regions; Signal peptid
PIPA02631	Signal peptide	0.929	0	No	0.02	0.969	0.065	Secreted	extr	mito	GPI-anchor	GPI-anchor				0	Putative secretable acid protease	1881	YAPSIN (PTHR13683:SF94); ASPARTYL PROTEASES (PTHR13683)	Asp (PF00026); Acid proteases (SSF50630)	0	Signal peptid
PIPA09331	Signal peptide	0.989	0	No	0.021	0.978	0.063	Secreted	extr	plas	GPI-anchor					0	Putative protein Kre1 precursor homologue	288	0	0	0	Transmembrane region (in region of Signal peptid); Signal peptid
PIPA04989	Signal peptide	0.745	0	No	0.029	0.95	0.098	Secreted	extr	plas						0	0	798	0	0	0	Signal peptid
PIPA09704	Signal peptide	0.767	9	No	0.123	0.91	0.03	Secreted	plas	mito						0	Weak similarity to EAW15494.1 conserved hypothetical protein [Neosartorya fischeri NRRL 181]	1161	0	DUF803 (PF05653); Multidrug resistance efflux transporter EmrE (SSF103481)	0	Transmembrane regions; Signal peptid
PIPA03264	Signal peptide	0.997	0	No	0.01	0.958	0.132	Secreted	extr	vacu	GPI-anchor	GPI-anchor				0	0	744	0	0	0	Signal peptid
PIPA00245	Signal peptide	0.743	1	No	0.026	0.911	0.155	Secreted	nucl	cyto_nucl	GPI-anchor	GPI-anchor				0	0	1476	0	0	0	Signal peptid
PIPA04234	Signal peptide	0.948	9	No	0.009	0.988	0.036	Secreted	plas	mito				YER119C	Vacuolar amino acid transporter, exports aspartate and glutamate from the vacuole, member of a family of seven S. cerevisiae genes (AVT1-7) related to vesicular GABA-glycine transporters	AVT6	Putative vacuolar amino acid transporter	1347	AMINO ACID TRANSPORTER (PTHR22950)	Aa_trans (PF01490)	0	Transmembrane regions; Signal peptid
PIPA06433	Signal peptide	0.924	1	No	0.038	0.877	0.145	Secreted	extr	nucl						0	0	156	0	0	0	Transmembrane regions; Signal peptid
PIPA06485	Signal peptide	0.999	1	No	0.051	0.857	0.11	Secreted	extr		GPI-anchor	GPI-anchor				0	0	198	0	0	0	Transmembrane regions; Signal peptid
PIPA06494	Signal peptide	0.766	4	No	0.066	0.757	0.202	Secreted	plas	mito						0	putative oligosaccharyltransferase complex subunit	1029	DOLICHYL-DIPHOSPHOOLIGOSACCHARIDE-PROTEIN GLYCOSYLTRANSFERASE-RELATED (PTHR12692)	OST3_OST6 (PF04756)	0	Transmembrane regions; Signal peptid
PIPA06671	Signal peptide	0.773	0	No	0.022	0.923	0.105	Secreted	cysk	cyto	GPI-anchor					0	0	276	0	0	0	Signal peptid
PIPA06341	Signal peptide	0.775	1	No	0.388	0.658	0.025	Secreted	mito	extr						0	Similar to hypothetical protein DEHA2F15576p [Debaryomyces hansenii]	225	0	0	0	Transmembrane regions; Signal peptid
PIPA06425	Signal peptide	0.925	2	No	0.02	0.978	0.035	Secreted	E.R.	plas	GPI-anchor					0	Putative SNARE protein	834	SYNTAXIN 6 (PTHR12380:SF10)	SNARE (PF05739)	0	Transmembrane regions; Signal peptid
PIPA03457	Signal peptide	0.762	7	No	0.023	0.991	0.018	Secreted	mito	plas		GPI-anchor		YKL175W	Vacuolar membrane zinc transporter, transports zinc from storage in the vacuole to the cytoplasm when needed, transcription is induced under conditions of zinc deficiency	ZRT3	putative zinc-iron permease	1200	SOLUTE CARRIER FAMILY 39 (METAL ION TRANSPORTER), MEMBER 11 (PTHR11065)	Zip (PF02535)	0	transmembrane_regions; Signal peptid
PIPA00990	Signal peptide	0.993	0	No	0.02	0.951	0.115	Secreted	extr	pero	GPI-anchor	GPI-anchor				0	0	705	0	0	0	Signal peptid
PIPA07290	Signal peptide	0.943	1	No	0.09	0.88	0.051	Secreted	extr	cyto						0	Putative vesicular mannose-binding lectin	1431	VESICULAR MANNOSE-BINDING LECTIN (PTHR12223); EMP47 (PTHR12223:SF4)	Lectin_leg-like (PF03388); Concanavalin A-like lectins/glucanases(SSF49899)	0	Transmembrane regions; Signal peptid
PIPA07111	Signal peptide	0.956	0	No	0.066	0.828	0.138	Secreted	extr	mito	GPI-anchor							582	0	0	0	Signal peptid
PIPA02073	Signal peptide	0.914	3	No	0.012	0.984	0.047	Secreted	plas	mito						0	Weak similarity to CAG82844.1 YALI0B07601p [Yarrowia lipolytica]	921	0	SUR7 (PS51257)	0	transmembrane_regions; Signal peptid
PIPA01782	Signal peptide	0.948	0	No	0.037	0.894	0.138	Secreted	extr	E.R.	GPI-anchor	GPI-anchor				0	0	1041	0	0	0	Signal peptid
PIPA02213	Signal peptide	0.796	7	No	0.053	0.985	0.024	Secreted	plas	E.R.							Similar to EAZ63166.2 RTA protein [Pichia stipitis CBS 6054]	894	0	RTA1 (PF04479)	SERPIN (IPR000215)	transmembrane_regions; Signal peptid
PIPA02181	Signal peptide	0.905	7	No	0.032	0.958	0.031	Secreted	plas	E.R.							Weak Similartity to FRE1.4 ferric reductase transmembrane component (6 domains)(Ferric-chelate reductase) [Pichia stipitis CBS 6054]	2127	FERRIC-CHELATE REDUCTASE (PTHR11972:SF3); NADPH OXIDASE (PTHR11972)	Ferric_reduct (PF01794); NAD_binding_6 (PF08030); FAD_binding_8 (PF08022); Ferredoxin reductase-like, C-terminal NADP-linked domain (SSF52343)	0	transmembrane_regions; Signal peptid
PIPA02626	Signal peptide	0.93	2	No	0.039	0.959	0.039	Secreted	plas	mito	GPI-anchor					0	0	363	0	0	0	transmembrane_regions; Signal peptid
PIPA01668	Signal peptide	0.789	7	No	0.028	0.993	0.017	Secreted	plas	E.R.							Putative LMBR1-like membrane protein; weak similarity to hypothetical protein DEHA0E11440g [Debaryomyces hansenii CBS767]	1572	UNCHARACTERIZED (PTHR21355)	LMBR1 (PF04791)	0	transmembrane_regions; Signal peptid
PIPA01972	Signal peptide	0.868	11	No	0.089	0.954	0.008	Secreted	plas	mito						0	Putative siderophore iron transporter, similar to DEHA0A04290g hypothetical protein [Debaryomyces hansenii CBS767]	1806	SIDEROPHORE IRON TRANSPORTER (PTHR10074:SF4); MAJOR FACILITATOR SUPERFAMILY MEMBER (PTHR10074)	MFS_1 (PF07690); MFS general substrate transporter (SSF103473)	0	transmembrane_regions; Signal peptid
PIPA03833	Signal peptide	0.971	4	No	0.027	0.929	0.091	Secreted	E.R.	plas						OST3	Weak similarity to ABN64361.2 Oligosaccharyltransferase, gamma subunit [Pichia stipitis CBS 6054]	981	DOLICHYL-DIPHOSPHOOLIGOSACCHARIDE-PROTEIN GLYCOSYLTRANSFERASE-RELATED (PTHR12692 )	OST3_OST6 (PF04756); Thioredoxin-like (SSF52833)	0	Transmembrane regions; Signal peptid
PIPA04084	Signal peptide	0.968	5	No	0.011	0.995	0.031	Secreted	plas	mito	GPI-anchor					0	Putative inositol phospholipid synthesis protein Scs3p	738	0	Scs3p (PF10261)	0	Transmembrane regions; Signal peptid
PIPA03222	Signal peptide	0.942	1	No	0.31	0.707	0.047	Secreted	E.R.	plas	GPI-anchor	GPI-anchor				0	Putative aspartyl protease (yapsin)	1968	ASPARTYL PROTEASES (PTHR13683);YAPSIN (PTHR13683:SF94)	Asp (PF00026); Acid proteases (SSF50630)	0	Signal peptid
PIPA08725	Signal peptide	0.863	6	No	0.027	0.916	0.133	Secreted	mito	plas	GPI-anchor		some similarities to	YOR079C	Golgi membrane protein involved in manganese homeostasis; overproduction suppresses the sod1 (copper, zinc superoxide dismutase) null mutation	ATX2	Putative ZIP zinc transporter; Weak similarity to YALI0D19008p [Yarrowia lipolytica]	738	SOLUTE CARRIER FAMILY 39 (ZINC TRANSPORTER), MEMBER 9-RELATED (PTHR16133)	Zip (PF02535)	0	Transmembrane regions; Signal peptid
PIPA03021	Signal peptide	0.969	1	No	0.056	0.916	0.029	Secreted	mito	nucl						0	0	534	0	0	0	Signal peptid
PIPA09465	Signal peptide	0.713	7	No	0.043	0.974	0.009	Secreted	plas	mito							Similar to hypothetical protein DEHA2B12232p [Debaryomyces hansenii]	879	0	0	0	Signal peptid
PIPA05615	Signal peptide	0.749	2	No	0.037	0.974	0.09	Secreted	plas	mito			similar to	YDR284C	Diacylglycerol pyrophosphate (DGPP) phosphatase, zinc-regulated vacuolar membrane-associated lipid phosphatase, dephosphorylates DGPP to phosphatidate (PA) and Pi, then PA to diacylglycerol, involved in lipid signaling and cell metabolism	DPP1		870	DIACYLGLYCEROL PYROPHOSPHATE PHOSPHATASE (PTHR10165:SF7), LIPID PHOSPHATE PHOSPHATASE-RELATED (PTHR10165)	PAP2 (PF01569); Acid phosphatase/Vanadium-dependent haloperoxidase (SSF48317)	0	Transmembrane regions; Signal peptid
PIPA02380	Signal peptide	0.883	5	No	0.031	0.95	0.028	Secreted	plas	E.R.							Similar to CaO19.7940 transport protein [Candida albicans SC5314]	1269	0	0	0	Signal peptid
PIPA09292	Signal peptide	0.926	6	No	0.079	0.907	0.053	Secreted	plas	E.R.						0	Putative ferric reductase	2307	0	0	0	Signal peptid
PIPA02533	Signal peptide	0.855	1	No	0.058	0.883	0.05	Secreted	extr	E.R.						0	0	1344	0	0	0	Signal peptid
PIPA02497	Signal peptide	0.999	1	No	0.041	0.903	0.042	Secreted	E.R.	extr						0	Weak similarity to hypothetical protein DEHA2B13354p [Debaryomyces hansenii]	672	0	0	0	Signal peptid
PIPA00504	Signal peptide	0.8	0	No	0.05	0.909	0.049	Secreted	extr	E.R.						0	Putative heme/steroid binding domain protein	543	0	0	0	Signal peptid
PIPA00210	Signal peptide	0.969	1	No	0.058	0.908	0.093	Secreted	extr	E.R.	GPI-anchor	GPI-anchor				0	Similar to GAS3_YEAST RecName: Full=Probable 1,3-beta-glucanosyltransferase GAS3 [Saccharomyces cerevisiae]	1470	0	0	0	Signal peptid
PIPA01334	Signal peptide	0.972	5	No	0.119	0.897	0.031	Secreted	extr	E.R.						0	ZIP family metal cation transporter	1827	0	0	0	Signal peptid
PIPA00649	Signal peptide	0.724	0	No	0.024	0.955	0.081	Secreted	extr	mito						0	0	1565	0	0	0	Signal peptid
PIPA00625	Signal peptide	0.977	0	No	0.027	0.884	0.111	Secreted	plas	extr	GPI-anchor					0	Weak similarity to EDK40529.2 hypothetical protein PGUG_04627 [Pichia guilliermondii ATCC 6260]	402	0	0	0	Signal peptid
PIPA08895	Signal peptide	0.946	1	No	0.045	0.968	0.029	Secreted	E.R.	plas						0	0	1155	0	0	0	Signal peptid
PIPA03748	Signal peptide	0.998	1	No	0.025	0.942	0.048	Secreted	mito	extr						0	0	927	0	0	0	Signal peptid
PIPA00655	Signal peptide	0.993	1	No	0.088	0.872	0.122	Secreted	extr	nucl							Weak similarity to human chromosome 15 ORF 24	660	0	0	0	Signal peptid
PIPA00368	Signal peptide	0.924	2	No	0.02	0.892	0.151	Secreted	E.R.	plas	GPI-anchor					0	0	1200	0	0	0	Signal peptid
PIPA00256	Signal peptide	0.751	1	No	0.139	0.943	0.011	Secreted	mito	mito_nucl						0	Putative alpha-1,2-mannosyltransferase	2052	0	0	0	Signal peptid
PIPA00241	Signal peptide	0.992	0	No	0.056	0.869	0.111	Secreted	extr	golg	GPI-anchor	GPI-anchor				0	0	885	0	0	0	Signal peptid
PIPA00224	Signal peptide	0.773	0	No	0.083	0.879	0.051	Secreted	extr	E.R.						0	0	1521	0	0	0	Signal peptid
PIPA02384	Signal peptide	0.994	0	No	0.021	0.965	0.081	Secreted	extr	plas	GPI-anchor	GPI-anchor				0	0	684	0	0	0	Signal peptid
PIPA05213	Signal peptide	0.917	1	Yes	0.352	0.532	0.101	Secreted	mito	cyto_mito						0	0	237	0	0	0	Signal peptid
PIPA00971	Signal peptide	0.963	1	No	0.021	0.963	0.051	Secreted	cyto	E.R.							Weak similartity to EDK40312.2 hypothetical protein PGUG_04410 [Pichia guilliermondii ATCC 6260]	1119	0	0	0	Signal peptid
PIPA03569	Signal peptide	0.963	4	No	0.185	0.804	0.027	Secreted	plas	mito							Weak similarity to DEHA2G19954p [Debaryomyces hansenii]	645	0	0	0	Signal peptid
PIPA01426	Signal peptide	0.961	1	Yes	0.023	0.989	0.025	Secreted	extr	E.R.							Regulator of vesicular traffic Hva22 family	756	0	0	0	Signal peptid
PIPA01335	Signal peptide	0.995	1	No	0.11	0.926	0.03	Secreted	extr	E.R.							Similar to DEHA2A12232p [Debaryomyces hansenii]	402	0	0	0	Signal peptid
PIPA00720	Signal peptide	0.962	1	No	0.013	0.97	0.067	Secreted	extr	E.R.						0	0	1698	0	0	0	Signal peptid
PIPA00134	Signal peptide	0.994	0	No	0.053	0.919	0.09	Secreted	extr		GPI-anchor	GPI-anchor				0	0	714	0	0	0	Signal peptid
PIPA01084	Signal peptide	1	1	No	0.015	0.976	0.056	Secreted	plas	extr						0	Similar to PPIB_YARLI RecName: Full=Peptidyl-prolyl cis-trans isomerase B, YALI0E23155p [Yarrowia lipolytica]	789	0	0	0	Signal peptid
PIPA01069	Signal peptide	0.874	0	No	0.108	0.854	0.042	Secreted	extr	mito	GPI-anchor	GPI-anchor				0	Similar to putative chitin transglycosidase, cell wall protein [Saccharomyces cerevisiae]	1461	0	0	0	Signal peptid
PIPA01034	Signal peptide	0.992	3	No	0.02	0.955	0.072	Secreted	extr	plas	GPI-anchor					0	Weak similarity to CAG85257.1 hypothetical protein DEHA2B06908p [Debaryomyces hansenii]	753	0	0	0	Signal peptid
PIPA04081	Signal peptide	0.989	1	No	0.113	0.748	0.141	Secreted	extr	cyto						0	0	960	0	0	0	Signal peptid
PIPA04474	Signal peptide	0.983	0	No	0.023	0.949	0.091	Secreted	extr	E.R.	GPI-anchor					0	0	207	0	0	0	Signal peptid
PIPA03145	Signal peptide	0.939	1	No	0.17	0.882	0.026	Secreted	extr	E.R.	GPI-anchor	GPI-anchor					ABX60405.1 aspartic protease yapsin 2 [Pichia pastoris]	1620	0	0	0	Signal peptid
PIPA05325	Signal peptide	0.733	1	No	0.036	0.933	0.056	Secreted	nucl	E.R.						0	0	963	0	0	0	Signal peptid
PIPA00172	Signal peptide	0.982	0	No	0.028	0.95	0.053	Secreted	extr		GPI-anchor	GPI-anchor				0	putative Cu/Zn superoxide dismutase	624	0	0	0	Signal peptid
PIPA02938	Signal peptide	0.964	1	No	0.067	0.928	0.025	Secreted	extr	golg						0	0	1143	0	0	0	Signal peptid
PIPA04534	Signal peptide	0.962	2	No	0.036	0.941	0.127	Secreted	extr	cyto						0	0	705	0	0	0	Signal peptid
PIPA04106	Signal peptide	0.772	0	No	0.055	0.905	0.044	Secreted	extr	vacu	GPI-anchor	GPI-anchor			YPS1 (aspartyl) protease	YPS1	Weak similarity to AF115320_1 secreted aspartic protease 2 [Candida tropicalis]	1419	0	0	0	Signal peptid
PIPA09437	Signal peptide	0.908	6	No	0.013	0.982	0.066	Secreted	plas	E.R.							potential phosphatase	576	0	0	0	Signal peptid
PIPA04444	Signal peptide	0.705	0	No	0.327	0.579	0.069	Secreted	nucl	mito							potential DnaJ-like co-chaperone Jem1p/ dnaJ-like protein of the ER membrane	1881	0	0	0	Signal peptid
PIPA01556	Signal peptide	0.844	9	No	0.035	0.939	0.063	Secreted	extr	plas						0	0	1842	0	0	0	Signal peptid
PIPA05160	Signal peptide	0.702	0	No	0.041	0.962	0.037	Secreted	extr	E.R.							Weak similarity to ABN66217.2 UDPglucose- glycoprotein glucose phosphotransferase [Pichia stipitis CBS 6054]	1280	0	0	0	Signal peptid
PIPA02332	Signal peptide	0.986	0	No	0.032	0.939	0.058	Secreted	extr		GPI-anchor	GPI-anchor				0	0	702	0	0	0	Signal peptid
PIPA04133	Signal peptide	0.938	0	No	0.026	0.956	0.055	Secreted	extr	mito	GPI-anchor	GPI-anchor				0	0	1212	0	0	0	Signal peptid
PIPA05445	Signal peptide	0.995	0	No	0.032	0.924	0.135	Secreted	extr	E.R.	GPI-anchor	GPI-anchor				0	0	714	0	0	0	Signal peptid
PIPA01278	Signal peptide	0.881	1	No	0.048	0.957	0.018	Secreted	E.R.	golg							Hypothetical WRY family protein 6	1971	0	0	0	Signal peptid
PIPA00144	Signal peptide	0.853	0	No	0.015	0.969	0.072	Secreted	extr	mito	GPI-anchor					0	0	507	0	0	0	Signal peptid
PIPA05014	Signal peptide	0.804	2	No	0.014	0.97	0.093	Secreted	plas	E.R.						0	0	1026	0	0	0	Signal peptid
PIPA01010	Signal peptide	0.951	1	No	0.035	0.878	0.182	Secreted	extr	golg	GPI-anchor	GPI-anchor					ABD96595.1 Gas1p [Pichia pastoris]	1608	0	0	0	Signal peptid
PIPA03466	Signal peptide	0.989	1	No	0.02	0.932	0.115	Secreted	plas	mito							Endoplasmic reticulum-located J-protein precursor, putative	900	0	0	0	Signal peptid
PIPA03190	Signal peptide	0.953	2	No	0.02	0.979	0.064	Secreted	mito	cyto							Similar to EDK36363.2 hypothetical protein PGUG_00461 [Pichia guilliermondii ATCC 6260]	1164	0	0	0	Signal peptid
PIPA03974	Signal peptide	0.988	1	No	0.056	0.9	0.095	Secreted	extr	mito	GPI-anchor	GPI-anchor					Weakly similar to hypothetical protein YALI0E19426p [Yarrowia lipolytica CLIB122]	759	0	0	0	Signal peptid
PIPA03567	Signal peptide	0.997	0	No	0.111	0.819	0.057	Secreted	extr	mito	GPI-anchor	GPI-anchor				0	Cu/Zn superoxide dismutase, putative	924	0	0	0	Signal peptid
PIPA05953	Signal peptide	0.986	1	No	0.016	0.992	0.046	Secreted	plas	E.R.							Some similarities to YM12_YEAST RecName: Full=Uncharacterized membrane protein YMR126C	741	0	0	0	Signal peptid
PIPA03528	Signal peptide	0.982	0	No	0.034	0.909	0.176	Secreted	extr		GPI-anchor	GPI-anchor				0	0	699	0	0	0	Signal peptid
PIPA03150	Signal peptide	1	1	No	0.034	0.926	0.088	Secreted	extr		GPI-anchor	GPI-anchor				0	0	657	0	0	0	Signal peptid
PIPA03137	Signal peptide	0.88	14	No	0.053	0.857	0.08	Secreted	plas	E.R.	GPI-anchor					0	0	2109	0	0	0	Signal peptid
PIPA06058	Signal peptide	0.996	0	No	0.072	0.941	0.066	Secreted	extr	nucl	GPI-anchor	GPI-anchor				0	0	768	0	0	0	Signal peptid
PIPA03410	Signal peptide	0.915	4	No	0.211	0.978	0.003	Secreted	plas	extr						0	0	1527	0	0	0	Signal peptid
PIPA09337	Signal peptide	0.765	1	No	0.032	0.976	0.032	Secreted	extr	plas						0	0	318	0	0	0	Signal peptid
PIPA05561	Signal peptide	0.897	1	No	0.016	0.961	0.07	Secreted	extr	E.R.						0	0	2097	0	0	0	Signal peptid
PIPA03791	Signal peptide	0.999	0	No	0.1	0.873	0.036	Secreted	extr	mito	GPI-anchor					0	0	690	0	0	0	Signal peptid
PIPA02077	Signal peptide	0.992	0	No	0.041	0.893	0.069	Secreted	extr		GPI-anchor					0	0	924	0	0	0	Signal peptid
PIPA02805	Signal peptide	0.998	0	No	0.039	0.899	0.085	Secreted	extr		GPI-anchor	GPI-anchor				0	0	402	0	0	0	Signal peptid
PIPA04024	Signal peptide	0.78	4	No	0.011	0.985	0.043	Secreted	plas	E.R.						0	0	681	0	0	0	Signal peptid
PIPA04862	Signal peptide	0.996	1	No	0.019	0.928	0.094	Secreted	plas	E.R.						0	0	846	0	0	0	Signal peptid
PIPA03337	Signal peptide	0.965	4	No	0.008	0.988	0.054	Secreted	plas	extr							Weakly similar to CAX41106.1 eisosome component, putative; integral membrane protein, putative [Candida dubliniensis CD36]	864	0	0	0	Signal peptid
PIPA03937	Signal peptide	0.94	1	No	0.056	0.906	0.059	Secreted	extr							0	0	1107	0	0	0	Signal peptid
PIPA03927	Signal peptide	0.998	0	No	0.053	0.938	0.047	Secreted	extr	mito	GPI-anchor	GPI-anchor				0	Similar to EED22025.1 disulfide isomerase (TigA), putative [Talaromyces stipitatus ATCC 10500]	579	0	0	0	Signal peptid
PIPA03858	Signal peptide	0.985	1	No	0.061	0.92	0.036	Secreted	extr		GPI-anchor	GPI-anchor				YPS1	AAR11771.1 aspartic protease yapsin 1 [Pichia pastoris]	1779	0	0	0	Signal peptid
PIPA03824	Signal peptide	0.747	0	No	0.077	0.904	0.04	Secreted	extr	pero						0	AAK49976.1 lysyl oxidase [Pichia pastoris]	2316	0	0	0	Signal peptid
