# Supplementary material for: Genome, secretome and glucose transport highlight unique features of the protein production host Pichia pastoris
Source: Microb Cell Fact. 2009 Jun 2;8:29. doi: 10.1186/1475-2859-8-29 (PMC2702363; doi:10.1186/1475-2859-8-29)
Supplement: Additional file 2 — Summary of identified proteins. List of mass spectrometry identified proteins on both 1D and 2D gels, including protein scores and all individual peptides with corresponding peptide scores. [file 1475-2859-8-29-S2.xls]

## Sheet: 1D PAGE Summary
Slice No.	PIPA ID	theoretical pI /MW [kDa]	Number of potential N-linked glycosylation sites
1	PIPA01223	4.34 / 49.39	0
	PIPA02332	6.01 / 23.64	2
	PIPA03955	4.70 / 109.45	5
	PIPA05357	4.25 / 66.46	1
2	PIPA01008	3.98 / 57.20	4
	PIPA05357	4.25 / 66.46	1
	PIPA05673	4.05 / 71.87	1
	PIPA03955	4.70 / 109.45	5
3	PIPA01008	3.98 / 57.20	4
	PIPA01010	3.99 / 58.37	5
	PIPA05357	4.25 / 66.46	1
	PIPA05673	4.05 / 71.87	1
4	PIPA00748	4.22 / 31.86	1
	PIPA01008	3.98 / 57.20	4
	PIPA01223	4.34 / 49.39	0
	PIPA05357	4.25 / 66.46	1
	PIPA05673	4.05 / 71.87	1
	PIPA00211	5.01 / 45.73	1
5	PIPA00211	5.01 / 45.73	1
	PIPA00545	4.33 / 45.02	2
	PIPA03955	4.70 / 109.45	5
	PIPA05357	4.25 / 66.46	1
	PIPA01223	4.34 / 49.39	0
6	PIPA00545	4.33 / 45.02	2
	PIPA01223	4.34 / 49.39	0
	PIPA00211	5.01 / 45.73	1
	PIPA00934	5.55 / 31.72	0
	PIPA01223	4.34 / 49.39	0
7	PIPA00545	4.33 / 45.02	2
	PIPA00934	5.55 / 31.72	0
	PIPA01223	4.34 / 49.39	0
8	PIPA00211	5.01 / 45.73	1
	PIPA00934	5.55 / 31.72	0
9	PIPA00211	5.01 / 45.73	1
10	PIPA00436	4.83 / 36.07	0
	PIPA00211	5.01 / 45.73	1
11	PIPA00211	5.01 / 45.73	1
	PIPA00246	5.98 / 24.92	1
	PIPA00436	4.83 / 36.07	0
	PIPA02524	4.51 / 46.22	1
	PIPA04722	5.18 / 32.95	0
12	PIPA04722	5.18 / 32.95	0
	PIPA00211	5.01 / 45.73	1
	PIPA00436	4.83 / 36.07	0
	PIPA02524	4.51 / 46.22	1
13	PIPA00211	5.01 / 45.73	1
	PIPA00436	4.83 / 36.07	0
	PIPA04722	5.18 / 32.95	0
14	PIPA01958	4.03 / 33.76	1
	PIPA02510	6.24 / 35.74	1
	PIPA04722	5.18 / 32.95	0
	PIPA00211	5.01 / 45.73	1
	PIPA00436	4.83 / 36.07	0
	PIPA03955	4.70 / 109.45	5
	PIPA05771	5.25 / 34.66	2
15	PIPA00436	4.83 / 36.07	0
	PIPA04722	5.18 / 32.95	0
	PIPA05771	5.25 / 34.66	2
	PIPA02510	6.24 / 35.74	1
16	PIPA00436	4.83 / 36.07	0
	PIPA04722	5.18 / 32.95	0
17	PIPA00436	4.83 / 36.07	0
	PIPA04722	5.18 / 32.95	0
18	PIPA00211	5.01 / 45.73	1
	PIPA00436	4.83 / 36.07	0
	PIPA04722	5.18 / 32.95	0
19	PIPA00211	5.01 / 45.73	1
	PIPA02544	6.00 / 36.86	0
	PIPA04722	5.18 / 32.95	0
20	PIPA00211	5.01 / 45.73	1
	PIPA00956	9.92 / 21.82	1
	PIPA02510	6.24 / 35.74	1
	PIPA04722	5.18 / 32.95	0
21	PIPA04722	5.18 / 32.95	0
	PIPA00934	5.55 / 31.72	0
	PIPA02510	6.24 / 35.74	1

## Sheet: 2D-GE summary
Spot No.	PIPA ID	protein score log(E)	Peptides	M+H	score
1	PIPA05357	log(E) = -16.2	51AFPITDITVVSER63,	M+H = 21447.8103240.031	e = 4.8e-05
			51AFPITDITVVSER63	M+H = 21447.8237240.045	e = 3.3e-04
			233TVQTPGTFDCSEVK246, 242C(57.022),	M+H = 21568.7667240.040	e = 2.1e-04
			233TVQTPGTFDCSEVK246, 242C(57.022),	M+H = 21568.7903240.064	e = 5.8e-03
			247YAVGSSLNEFGDFTPQDR264	M+H = 22003.9991241.085	e = 5.9e-09
			247YAVGSSLNEFGDFTPQDR264	M+H = 22002.9595240.045	e = 4.7e-08
			247YAVGSSLNEFGDFTPQDR264	M+H = 32002.9631480.049	e = 5.0e-02
2	PIPA01223	log(E) = -24.7	207SIVYSPYSDSSQCK220, 219C(57.022),	M+H = 21620.7691240.048	e = 4.6e-04
			221DSSTIETDLEFIASK235,	M+H = 21655.8553240.054	e = 3.1e-02
			221DSSTIETDLEFIASK235	M+H = 21655.8905240.089	e = 4.6e-02
			242IYGNDCNYLTVVLPK256, 247C(57.022),	M+H = 21768.9489240.055	e = 8.3e-04
			242IYGNDCNYLTVVLPK256, 247C(57.022),	M+H = 21769.9477241.053	e = 1.6e-03
			399SDITIIETGYPSR411	M+H = 21451.8407240.103	e = 6.5e-08
			399SDITIIETGYPSR411	M+H = 21451.7905240.053	e = 4.0e-05
4	PIPA00211	log(E) = -15.4	202SGYYKPGSVDNLTFLNSLGGK222	M+H = 32217.1544480.036	e = 1.7e-03
			202SGYYKPGSVDNLTFLNSLGGK222	M+H = 22217.1385240.020	e = 3.8e-03
			286EGIPAYHGFGGTSK299	M+H = 21420.7083240.023	e = 5.3e-05
			286EGIPAYHGFGGTSK299	M+H = 21420.6921240.0066	e = 5.6e-03
			381GGGGTQDYIARPTSSSLK398	M+H = 21794.9267240.029	e = 2.9e-04
			381GGGGTQDYIARPTSSSLK398	M+H = 21794.9239240.026	e = 5.0e-03
	PIPA00436	log(E) = -10.6	179SNTAFDTLCVSGK191, 187C(57.022),	M+H = 21399.6727240.020	e = 2.7e-11
			179SNTAFDTLCVSGK191, 187C(57.022),	M+H = 21399.7099240.057	e = 2.0e-04
5	PIPA01223	log(E) = -18.4	207SIVYSPYSDSSQCK220, 219C(57.022),	M+H = 21620.7253240.0038	e = 2.2e-06
			242IYGNDCNYLTVVLPK256, 247C(57.022),	M+H = 21768.889124-0.0052	e = 5.0e-04
			242IYGNDCNYLTVVLPK256, 247C(57.022),	M+H = 21769.8747240.980	e = 1.1e-02
			399SDITIIETGYPSR411	M+H = 21451.7525240.015	e = 8.8e-05
			399SDITIIETGYPSR411	M+H = 21451.7485240.011	e = 1.3e-04
7	PIPA01223	log(E) = -26.9	207SIVYSPYSDSSQCK220, 219C(57.022),	M+H = 21620.7217240.0002	e = 2.6e-08
			221DSSTIETDLEFIASK235,	M+H = 21655.794924-0.0061	e = 4.9e-02
			242IYGNDCNYLTVVLPK256, 247C(57.022),	M+H = 21768.9747240.080	e = 6.3e-04
			242IYGNDCNYLTVVLPK256, 247C(57.022),	M+H = 21768.884524-0.0098	e = 2.2e-02
			399SDITIIETGYPSR411,	M+H = 21451.7413240.0037	e = 1.7e-06
			399SDITIIETGYPSR411,	M+H = 21451.7745240.037	e = 1.2e-05
9	PIPA00211	log(E) = -7.5	286EGIPAYHGFGGTSK299	M+H = 21420.666524-0.019	e = 3.5e-03
			286EGIPAYHGFGGTSK299	M+H = 21420.7141240.029	e = 6.0e-02
			381GGGGTQDYIARPTSSSLK398,	M+H = 21794.867124-0.031	e = 8.9e-05
10	PIPA00934	log(E) = -15.1	271STTQLGCGYKECGTNR286, 277C(57.022),282C(57.022),	M+H = 21831.771924-0.035	e = 5.2e-11
			271STTQLGCGYKECGTNR286, 277C(57.022),282C(57.022),	M+H = 31831.770548-0.037	e = 1.5e-04
			287YYIICEYAPR296, 291C(57.022),	M+H = 21347.638524-0.0022	e = 5.4e-04
			287YYIICEYAPR296, 291C(57.022),	M+H = 21347.612924-0.028	e = 5.8e-04
11	PIPA00934	log(E) = -14.7	271STTQLGCGYKECGTNR286, 277C(57.022),282C(57.022),	M+H = 21831.764324-0.043	e = 1.5e-09
			271STTQLGCGYKECGTNR286, 277C(57.022),282C(57.022),	M+H = 21831.787724-0.020	e = 1.9e-07
			287YYIICEYAPR296, 291C(57.022),	M+H = 21347.606924-0.034	e = 4.8e-05
			287YYIICEYAPR296, 291C(57.022),	M+H = 21347.617324-0.023	e = 9.6e-04
12	PIPA00934	log(E) = -19.7	271STTQLGCGYKECGTNR286, 277C(57.022),282C(57.022),	M+H = 21831.751124-0.056	e = 2.5e-09
			287YYIICEYAPR296, 291C(57.022),	M+H = 21347.598524-0.042	e = 7.7e-05
			287YYIICEYAPR296, 291C(57.022),	M+H = 21347.638524-0.0022	e = 7.9e-04
			297GNIVSAGYFEDNVLPLV313,	M+H = 21806.924524-0.0027	e = 9.4e-02
13	PIPA00211	log(E) = -16.7	202SGYYKPGSVDNLTFLNSLGGK222,	M+H = 22217.031724-0.087	e = 6.5e-08
			202SGYYKPGSVDNLTFLNSLGGK222,	M+H = 32217.047648-0.071	e = 2.4e-03
			286EGIPAYHGFGGTSK299,	M+H = 21420.637124-0.048	e = 2.7e-02
			381GGGGTQDYIARPTSSSLK398,	M+H = 21794.826124-0.072	e = 2.0e-03
			381GGGGTQDYIARPTSSSLK398,	M+H = 21794.832324-0.066,	e = 4.8e-02
14	PIPA00211	log(E) = -28.4	202SGYYKPGSVDNLTFLNSLGGK222	M+H = 22217.019524-0.099	e = 1.0e-05
			202SGYYKPGSVDNLTFLNSLGGK222	M+H = 22218.0869240.968	e = 6.4e-05
			286EGIPAYHGFGGTSK299	M+H = 21420.670524-0.015	e = 2.0e-05
			286EGIPAYHGFGGTSK299	M+H = 21420.635724-0.050	e = 4.7e-04
			286EGIPAYHGFGGTSK299, 286E(-18.0106),	M+H = 21402.618524-0.056	e = 4.1e-03
			365LISHLHSGQGNDGSSR380	M+H = 21664.746924-0.063	e = 4.9e-07
			381GGGGTQDYIARPTSSSLK398	M+H = 21794.850524-0.048	e = 5.8e-04
			381GGGGTQDYIARPTSSSLK398	M+H = 21794.825524-0.073	e = 6.6e-02
15	PIPA00211	log(E) = -26.4	202SGYYKPGSVDNLTFLNSLGGK222	M+H = 22217.020524-0.098	e = 6.0e-08
			202SGYYKPGSVDNLTFLNSLGGK222	M+H = 32217.024248-0.094	e = 2.2e-02
			286EGIPAYHGFGGTSK299	M+H = 21420.632124-0.053	e = 6.6e-04
			286EGIPAYHGFGGTSK299	M+H = 21420.648524-0.037	e = 1.9e-03
			286EGIPAYHGFGGTSK299, 286E(-18.0106),	M+H = 21402.613724-0.061	e = 8.6e-02
			365LISHLHSGQGNDGSSR380	M+H = 21664.742724-0.067	e = 2.5e-05
			365LISHLHSGQGNDGSSR380	M+H = 21664.751124-0.059	e = 2.1e-04
			381GGGGTQDYIARPTSSSLK398	M+H = 21794.826124-0.072	e = 2.3e-03
			381GGGGTQDYIARPTSSSLK398	M+H = 21794.817924-0.080	e = 3.3e-03
16	PIPA00436	log(E) = -29.5	153TQWPSNQPSDGR164	M+H = 21372.575924-0.048	e = 3.5e-05
			153TQWPSNQPSDGR164	M+H = 21372.558924-0.065	e = 1.1e-03
			165SVGGLLCKDGLLYR178, 171C(57.022),	M+H = 21550.770124-0.066	e = 1.6e-04
			179SNTAFDTLCVSGK191, 187C(57.022),	M+H = 21399.601724-0.051	e = 4.3e-09
			179SNTAFDTLCVSGK191, 187C(57.022),	M+H = 21399.593724-0.059	e = 3.0e-06
			192GTASVENNVSQGISICR208, 207C(57.022),	M+H = 21791.785124-0.081	e = 5.6e-05
	PIPA04722	log(E) = -14.5	69GVTYSPYQAGGGCK82, 81C(57.022),	M+H = 21444.586124-0.067	e = 1.3e-02
			83TAEEVASDLSQLTDYEIIR101	M+H = 22152.963524-0.097	e = 1.0e-03
			102LYGVDCNQVENVFK115, 107C(57.022),	M+H = 21684.773324-0.027	e = 1.7e-05
			102LYGVDCNQVENVFK115, 107C(57.022),	M+H = 21684.727524-0.073	e = 3.3e-04
17	PIPA04722	log(E) = -34.3	69GVTYSPYQAGGGCK82, 81C(57.022),	M+H = 21444.598924-0.054	e = 6.0e-09
			69GVTYSPYQAGGGCK82, 81C(57.022),	M+H = 21444.593124-0.060	e = 2.6e-05
			83TAEEVASDLSQLTDYEIIR101	M+H = 22152.970924-0.090	e = 5.7e-06
			83TAEEVASDLSQLTDYEIIR101	M+H = 22152.953324-0.108	e = 5.2e-04
			83TAEEVASDLSQLTDYEIIR101	M+H = 32152.958948-0.102	e = 8.0e-03
			102LYGVDCNQVENVFK115, 107C(57.022),	M+H = 21684.720724-0.080	e = 4.8e-03
			102LYGVDCNQVENVFK115, 107C(57.022),	M+H = 21684.749524-0.051	e = 3.7e-02
			244VSSACGGKDVLIVESGWPSKGDTNGAAVPSK274, 248C(57.022),	M+H = 33074.3396480.813	e = 8.8e-03
			275SNQQAAVQSLGQK287,	M+H = 21358.639124-0.063	e = 6.8e-05
	PIPA00436	log(E) = -24.5	153TQWPSNQPSDGR164,	M+H = 21372.559524-0.064	e = 3.2e-03
			153TQWPSNQPSDGR164,	M+H = 21372.618724-0.0053	e = 8.5e-03
			165SVGGLLCKDGLLYR178, 171C(57.022),	M+H = 21550.766924-0.070	e = 8.0e-02
			179SNTAFDTLCVSGK191, 187C(57.022),	M+H = 21399.623324-0.029	e = 4.0e-06
			179SNTAFDTLCVSGK191, 187C(57.022),	M+H = 21399.593324-0.059	e = 3.7e-05
			192GTASVENNVSQGISICR208, 207C(57.022),	M+H = 21791.785524-0.080	e = 8.4e-08
18	PIPA04722	log(E) = -35.6	69GVTYSPYQAGGGCK82, 81C(57.022),	M+H = 21444.582324-0.071	e = 3.3e-07
			69GVTYSPYQAGGGCK82, 81C(57.022),	M+H = 21444.642924-0.010	e = 2.3e-04
			83TAEEVASDLSQLTDYEIIR101	M+H = 22152.938324-0.123	e = 1.2e-06
			83TAEEVASDLSQLTDYEIIR101	M+H = 22153.9639240.903	e = 2.8e-06
			83TAEEVASDLSQLTDYEIIR101	M+H = 32152.944548-0.116	e = 4.4e-06
			102LYGVDCNQVENVFK115, 107C(57.022),	M+H = 21684.703524-0.097	e = 1.4e-02
			102LYGVDCNQVENVFK115, 107C(57.022),	M+H = 21685.7941240.994	e = 7.6e-02
			275SNQQAAVQSLGQK287	M+H = 21358.617724-0.085	e = 2.6e-05
			288IGSSCIAFNAFNDYWK303, 292C(57.022),	M+H = 21893.7817240.918	e = 1.6e-04
	PIPA00436	log(E) = -17.6	153TQWPSNQPSDGR164	M+H = 21372.560524-0.063	e = 1.8e-06
			179SNTAFDTLCVSGK191, 187C(57.022),	M+H = 21399.583324-0.069	e = 2.2e-05
			179SNTAFDTLCVSGK191, 187C(57.022),	M+H = 21399.623324-0.029	e = 3.3e-04
			192GTASVENNVSQGISICR208, 207C(57.022),	M+H = 21791.773524-0.092	e = 9.7e-03
19	PIPA04722	log(E) = -30.1	69GVTYSPYQAGGGCK82, 81C(57.022),	M+H = 21444.598924-0.054	e = 1.7e-05
			69GVTYSPYQAGGGCK82, 81C(57.022),	M+H = 21444.577724-0.075	e = 2.6e-04
			83TAEEVASDLSQLTDYEIIR101	M+H = 22152.933724-0.127	e = 1.3e-06
			83TAEEVASDLSQLTDYEIIR101	M+H = 22153.9371240.876	e = 1.6e-04
			83TAEEVASDLSQLTDYEIIR101	M+H = 32152.946348-0.114	e = 1.2e-02
			102LYGVDCNQVENVFK115, 107C(57.022),	M+H = 21684.708524-0.092	e = 1.9e-05
			102LYGVDCNQVENVFK115, 107C(57.022),	M+H = 21684.725724-0.075	e = 1.3e-02
			275SNQQAAVQSLGQK287,	M+H = 21358.660324-0.042	e = 4.1e-06
	PIPA02524	log(E) = -20.4	94DFQDIASYGLNFVR107	M+H = 21644.717124-0.085	e = 1.0e-02
			204KFYADGYDLVR214	M+H = 21346.602124-0.072	e = 3.9e-06
			265SIDEHVEVACNWSR278, 274C(57.022),	M+H = 21701.679524-0.086	e = 7.7e-02
			379LVNAGIMPQPLDDR392	M+H = 21538.711924-0.088	e = 3.1e-03
			379LVNAGIMPQPLDDR392	M+H = 21538.720724-0.079	e = 5.1e-02
20	RIPA04722	log(E) = -14.6	60GVTYSPYQAGGGCK73, 72C(57.022),	M+H = 21444.571124-0.082	e = 2.1e-04
			60GVTYSPYQAGGGCK73, 72C(57.022),	M+H = 21444.620924-0.032	e = 6.5e-02
			74TAEEVASDLSQLTDYEIIR92,	M+H = 22152.936124-0.125	e = 6.7e-05
			74TAEEVASDLSQLTDYEIIR92	M+H = 32152.935548-0.125	e = 7.4e-03
			93LYGVDCNQVENVFK106, 98C(57.022),	M+H = 21684.705524-0.095	e = 4.4e-02
			93LYGVDCNQVENVFK106, 98C(57.022),	M+H = 21684.749524-0.051	e = 5.2e-02
22	RIPA04722	log(E) = -6.1	266SNQQAAVQSLGQK278,	M+H = 21358.639124-0.063	e = 1.1e-03
			279IGSSCIAFNAFNDYWK294, 283C(57.022),	M+H = 21892.737124-0.127	e = 6.7e-02

## Sheet: 1D-PAGE identified Proteins 12
Gel	Slice No.	PIPA ID	protein score log(E) =		M+H	score
Gel1	1	PIPA01223	-5.7	221DSSTIETDLEFIASK235	M+H = 21655.9321240.131	0.0041
				221DSSTIETDLEFIASK235	M+H = 21655.9297240.129	1.9e-06
		PIPA02332	-9.8	22ISITVVGEGINSGLR36	M+H = 21514.9713240.118	4.9e-06
				95DWGIVAGNLR104	M+H = 21100.6611240.076	0.0016
		PIPA03955	-138.1	319QDLPLPLLSSVSNNGKPYQTNK340, 319Q(-17.0265)	M+H = 32397.4139481.168	0.067
				319QDLPLPLLSSVSNNGKPYQTNK340	M+H = 32414.4482481.176	4.5e-06
				319QDLPLPLLSSVSNNGKPYQTNK340, 319Q(-17.0265),	M+H = 32397.4160481.170	0.0079
				341FYQNIVIGDQK351	M+H = 21324.7881240.099	2.1e-05
				341FYQNIVIGDQK351	M+H = 21324.7883240.099	0.0009
				382VFGPTNSNGASSYFLNPTLVGHLVLSAK409	M+H = 32891.7152481.205	0.0018
				382VFGPTNSNGASSYFLNPTLVGHLVLSAK409	M+H = 32891.7188481.209	0.00011
				462LSSQVGFR469	M+H = 2893.5487240.065	0.0098
				522GTDSVDGLIVQVAK535	M+H = 21401.8631240.105	0.032
				582SSSGSTLVFALPHQVDSIDEATNAR606	M+H = 32602.4735480.199	4.1e-07
				582SSSGSTLVFALPHQVDSIDEATNAR606	M+H = 32602.4759480.202	2.8e-08
				607DTGIQLESTTK617	M+H = 21192.6861240.081	0.00031
				650TLSYTAQQLQELAK663	M+H = 21593.9747240.126	1.9e-05
				664IANDEISQDIK674	M+H = 21246.7123241.080	0.0062
				664IANDEISQDIK674	M+H = 21245.7169240.085	0.0037
				664IANDEISQDIK674	M+H = 21245.7153240.083	0.051
				675NAVTGLDSNYFSGK688	M+H = 21472.8277240.126	4.5e-06
				675NAVTGLDSNYFSGK688	M+H = 21472.8187240.117	2.5e-07
				804DVANPSDEDSYFPVSR819	M+H = 21797.9281240.136	8.8e-09
				820SFDWYQGHSWASGLFSAYDGR840	M+H = 32437.2638480.201	9.1e-06
				820SFDWYQGHSWASGLFSAYDGR840	M+H = 32437.2515480.188	1.5e-06
				841NQESSSEDYNFAYGMK856	M+H = 21869.8963240.137	1.6e-08
				881AIGTYFLFEDGNTVVPSEIVPNR903	M+H = 32538.4736480.186	0.00035
				881AIGTYFLFEDGNTVVPSEIVPNR903	M+H = 32538.4829480.195	0.0017
				943TPQFVSQEWSSVISSILPDVNSGWTGILR971	M+H = 33203.8865480.249	7.8e-08
				943TPQFVSQEWSSVISSILPDVNSGWTGILR971	M+H = 33203.8847480.248	2.3e-08
				943TPQFVSQEWSSVISSILPDVN963	M+H = 32333.3540480.188	0.038
				972LNQALSDPATAFSFFSNDVWNNNYLDNGQSR1002	M+H = 33505.8629480.259	4.8e-06
				972LNQALSDPATAFSFF986	M+H = 21628.9299240.134	0.024
				972LNQALSDPATAFSFFSNDVWNNNYLDNGQSR1002	M+H = 33506.8592481.255	5.2e-06
		PIPA05357	-18.5	51AFPITDITVVSER63	M+H = 21447.8947240.116	3.5e-05
				247YAVGSSLNEFGDFTPQDR264	M+H = 22003.0701240.156	7.2e-10
				247YAVGSSLNEFGDFTPQDR264	M+H = 32003.0642480.150	2.4e-05
				252SLNEFGDFTPQDR264	M+H = 21525.8161240.124	0.00034
				313VSFLSNLDDDVLEVQNVVNVDLTTADS339	M+H = 32921.6576480.231	0.04
	2	PIPA03955	-29.7	319QDLPLPLLSSVSNNGKPYQTNK340	M+H = 32414.4995481.227	0.007
			-29.7	341FYQNIVIGDQK351	M+H = 21324.8141240.125	0.0029
			-29.7	382VFGPTNSNGASSYFLNPTLVGHLVLSAK409	M+H = 32891.7698481.260	0.037
			-29.7	582SSSGSTLVFALPHQVDSIDEATNAR606	M+H = 32602.5230480.249	0.0082
			-29.7	607DTGIQLESTTK617	M+H = 21192.7127240.107	0.00039
			-29.7	664IANDEISQDIK674	M+H = 21245.7429240.111	0.068
		PIPA05357	-17.8	51AFPITDITVVSER63	M+H = 21447.9223240.143	0.00016
			-17.8	51AFPITDITVVSER63	M+H = 21447.9225240.143	7.2e-06
			-17.8	233TVQTPGTFDCSEVK246, 242C(57.022)	M+H = 21568.8829240.156	6.3e-05
			-17.8	247YAVGSSLNEFGDFTPQDR264	M+H = 32003.1023480.188	0.0055
			-17.8	247YAVGSSLNEFGDFTPQDR264	M+H = 22003.1077240.194	2e-07
			-17.8	252SLNEFGDFTPQDR264	M+H = 21525.8431240.151	0.019
		PIPA05673	-40.8	19FDNSANNNVAVYWGQNSAGSQQR41	M+H = 32528.3696481.235	0.0014
			-40.8	19FDNSANNNVAVYWGQNSAGSQQR41	M+H = 32527.3739480.239	1.9e-09
			-40.8	19FDNSANNNVAVYWGQNSAGSQQR41	M+H = 32528.3918481.257	6.2e-10
			-40.8	86CDTIAEDIQTCQSLGKK102, 86C(57.022),96C(57.022),86C(-17.0265),	M+H = 21950.0837240.188	5.2e-06
			-40.8	170LREFYASDSSR180	M+H = 21330.7663240.128	3.1e-06
			-40.8	172EFYASDSSR180	M+H = 21061.5473240.094	0.0061
			-40.8	245LYVGLPGGPTGASSGYVGTDVVK267	M+H = 32194.3535480.215	0.0042
			-40.8	245LYVGLPGGPTGASSGYVGTDVVK267	M+H = 22194.3529240.214	3.1e-10
	3	PIPA01008	-20.6	20ADFPTIEVTGNK31	M+H = 21291.7993240.146	0.00071
			-20.6	74DIPYLEELGTNVIR87	M+H = 21632.0611240.197	9.3e-05
			-20.6	164SNTDTAPFVK173	M+H = 21079.6599240.123	0.07
			-20.6	190SIPVGYSANDDELTR204	M+H = 21636.9731240.192	1.6e-07
			-20.6	190SIPVGYSANDDELTR204	M+H = 21637.9959241.215	7e-05
		PIPA01010	-5.7	17SDLTPPIEVTGNK29	M+H = 21370.8691240.153	0.0083
			-5.7	188QIPIGYSANDDALTR202	M+H = 21634.0075240.190	0.00026
		PIPA05357	-26.2	51AFPITDITVVSER63	M+H = 21447.9543240.175	0.00012
			-26.2	216FVDIPGAFGDITNIDISTVQTPGTFDCSEVK246, 242C(57.022),	M+H = 33343.9922480.388	0.0083
			-26.2	216FVDIPGAFGDITNIDISTVQTPGTFDCSEVK246, 242C(57.022),	M+H = 33343.9847480.380	0.0019
			-26.2	217VDIPGAFGDITNIDISTVQTPGTFDCSEVK246, 242C(57.022),	M+H = 33196.9046480.369	0.051
			-26.2	233TVQTPGTFDCSEVK246, 242C(57.022),	M+H = 21568.9123240.186	2.3e-05
			-26.2	247YAVGSSLNEFGDFTPQDR264	M+H = 32003.1431480.229	0.0017
			-26.2	247YAVGSSLNEFGDFTPQDR264	M+H = 22003.1501240.236	4.1e-11
			-26.2	247YAVGSSLNEFGDFTPQDR264	M+H = 22003.1459240.232	5.4e-05
			-26.2	252SLNEFGDFTPQDR264	M+H = 21525.8773240.186	0.0074
			-26.2	252SLNEFGDFTPQDR264	M+H = 21525.8773240.186	0.00061
	4	PIPA00748	-14	222GVLTDAQGR230	M+H = 2916.5869240.102	0.0017
			-14	231IGAIVANR238	M+H = 2813.5891240.095	0.032
			-14	239QFQFDGPPPQAGTIYAGGWSITDDAK264	M+H = 32767.6364480.337	6.4e-05
		PIPA01008	-7.2	190SIPVGYSANDDELTR204	M+H = 21636.9781240.197	7.1e-08
			-7.2	83TAEEVASDLSQLTDYEIIR101	M+H = 32153.3303480.270	0.00036
		PIPA01223	-22.2	221DSSTIETDLEFIASK235	M+H = 21656.0069240.206	1.1e-07
			-22.2	242IYGNDCNYLTVVLPK256, 247C(57.022)	M+H = 21769.1037240.209	6.8e-05
			-22.2	399SDITIIETGYPSR411	M+H = 21451.9201240.182	2.8e-06
		PIPA05357	-27	51AFPITDITVVSER63	M+H = 21447.9615240.182	0.0022
			-27	233TVQTPGTFDCSEVK246, 242C(57.022),	M+H = 21568.9201240.193	5e-05
			-27	234VQTPGTFDCSEVK246, 242C(57.022),	M+H = 21467.8639240.185	0.00055
			-27	247YAVGSSLNEFGDFTPQDR264	M+H = 32003.1548480.241	0.023
			-27	247YAVGSSLNEFGDFTPQDR264	M+H = 22003.1623240.248	3.2e-09
			-27	252SLNEFGDFTPQDR264	M+H = 21525.8829240.191	0.0062
			-27	252SLNEFGDFTPQDR264	M+H = 21525.8829240.191	0.00082
			-27	343ALTSFVLDEPFYR355	M+H = 21557.9963240.202	0.00041
		PIPA05673	-15.3	19FDNSANNNVAVYWGQNSAGSQQR41	M+H = 32527.4378480.303	2.7e-09
			-15.3	19FDNSANNNVAVYWGQNSAGSQQR41	M+H = 32528.4329481.298	1.4e-07
			-15.3	86CDTIAEDIQTCQSLGKK102, 86C(57.022),96C(57.022),	M+H = 31967.1548480.233	0.034
			-15.3	170LREFYASDSSR180	M+H = 21330.7977240.159	2.6e-07
			-15.3	170LREFYASDSSR180	M+H = 21330.8049240.166	3.5e-05
			-15.3	172EFYASDSSR180	M+H = 21061.5771240.124	0.02
	5	PIPA00545	-33.3	230TQWPSEQPDNGVSVGGLYCDSDGYLYR256, 248C(57.022),	M+H = 33063.7520480.409	3.9e-10
			-33.3	257SKTDTDYLCEWGIDVAYVVSEIGK280, 265C(57.022),	M+H = 32748.6878480.380	7.3e-07
			-33.3	257SKTDTDYLCEWGIDVAYVVSEIGK280, 265C(57.022),	M+H = 32748.6851480.377	0.0016
			-33.3	388IVAYDDSSVVIGECK402, 401C(57.022),	M+H = 21655.0277240.228	9.6e-07
			-33.3	388IVAYDDSSVVIGECK402, 401C(57.022),	M+H = 21655.0263240.227	8.4e-05
			-33.3	403YENGSYNGNGSDGCTVAVNSGK424, 416C(57.022),	M+H = 32252.2061482.269	0.0029
		PIPA01223	-40.1	207SIVYSPYSDSSQCK220, 219C(57.022),	M+H = 21620.9447240.223	6.8e-07
			-40.1	221DSSTIETDLEFIASK235	M+H = 21656.0323240.231	7e-08
			-40.1	242IYGNDCNYLTVVLPK256, 247C(57.022),	M+H = 21769.1321240.238	1.7e-05
			-40.1	399SDITIIETGYPSR411	M+H = 21451.9393240.202	2.9e-05
			-40.1	452DPGPYGIEQYFGAIDLFS469	M+H = 21989.2135240.286	3.5e-05
		PIPA03955	-5.2	607DTGIQLESTTK617	M+H = 21192.7551240.150	0.047
			-5.2	664IANDEISQDIK674	M+H = 21245.7893240.157	0.0088
		PIPA05357	-5.3	252SLNEFGDFTPQDR264	M+H = 21525.9133240.222	0.0056
			-5.3	343ALTSFVLDEPFYR355	M+H = 21558.0161240.221	0.00085
	6	PIPA00545	-11.2	212TQWPSEQPDNGVSVGGLYCDSDGYLYR238, 230C(57.022),	M+H = 33064.7714481.428	5.5e-07
			-11.2	257SKTDTDYLCEWGIDVAYVVSEIGK280, 265C(57.022),	M+H = 32748.7016480.394	0.00047
			-11.2	257SKTDTDYLCEWGIDVAYVVSEIGK280, 265C(57.022),	M+H = 32749.7126481.405	0.013
		PIPA01223	-11.1	221DSSTIETDLEFIASK235	M+H = 21656.0399240.239	1.6e-05
			-11.1	399SDITIIETGYPSR411	M+H = 21451.9531240.215	2e-05
	7	PIPA00934	-7.9	271STTQLGCGYKECGTNR286, 277C(57.022),282C(57.022),	M+H = 31832.0615480.254	0.0018
			-7.9	287YYIICEYAPR296, 291C(57.022),	M+H = 21347.8411240.200	0.00056
		PIPA01223	-11.9	207SIVYSPYSDSSQCK220, 219C(57.022),	M+H = 21620.9633240.242	4.9e-06
			-11.9	242IYGNDCNYLTVVLPK256, 247C(57.022),	M+H = 21769.1577240.263	2.3e-05
	8	PIPA00211	-5.2	334TLQYGDSSCSCWSTGCGELDLFEILSSGSDK364, 342C(57.022),344C(57.022),349C(57.022),	M+H = 33460.0142480.547	0.054
			-5.2	365LISHLHSGQGNDGSSR380	M+H = 31665.0560480.246	0.018
	9	PIPA00211	-8.4	334TLQYGDSSCSCWSTGCGELDLFEILSSGSDK364, 342C(57.022),344C(57.022),349C(57.022),	M+H = 33460.0100480.542	8.1e-05
			-8.4	334TLQYGDSSCSCWSTGCGELDLFEILSSGSDK364, 342C(57.022),344C(57.022),349C(57.022),	M+H = 33460.0142480.547	0.0029
			-8.4	365LISHLHSGQGNDGSSR380	M+H = 31665.0560480.246	0.01
	10	PIPA00436	-8.5	153TQWPSNQPSDGR164	M+H = 21373.8285241.205	0.0064
			-8.5	192GTASVENNVSQGISICR208, 207C(57.022),	M+H = 31792.1252480.259	5e-05
			-8.5	192GTASVENNVSQGISICR208, 207C(57.022),	M+H = 21793.1301241.264	0.0014
	11	PIPA00436	-15.3	153TQWPSNQPSDGR164	M+H = 21372.8249240.201	0.00035
			-15.3	179SNTAFDTLCVSGK191, 187C(57.022),	M+H = 21399.8609240.208	1e-05
			-15.3	310IVATDGSSINGDCK323, 322C(57.022),	M+H = 21437.8703241.201	0.04
		PIPA04722	-44.2	69GVTYSPYQAGGGCK82, 81C(57.022),	M+H = 21444.8685240.215	1.7e-06
			-44.2	83TAEEVASDLSQLTDYEIIR101	M+H = 32153.3795480.319	0.014
			-44.2	83TAEEVASDLSQLTDYEIIR101	M+H = 22153.3801240.319	2.9e-09
			-44.2	102LYGVDCNQVENVFK115, 107C(57.022),	M+H = 21685.0523240.252	1.5e-07
			-44.2	275SNQQAAVQSLGQK287	M+H = 21358.8925240.190	0.00013
			-44.2	288IGSSCIAFNAFNDYWK303, 292C(57.022),	M+H = 21893.1417240.278	9e-07
	12	PIPA04722	-53	69GVTYSPYQAGGGCK82, 81C(57.022),	M+H = 21444.8449240.192	1.1e-06
			-53	69GVTYSPYQAGGGCK82, 81C(57.022)	M+H = 21444.8471240.194	8.6e-07
			-53	83TAEEVASDLSQLTDYEIIR101	M+H = 32153.3402480.279	0.00025
			-53	83TAEEVASDLSQLTDYEIIR101	M+H = 32153.3798480.319	9.5e-05
			-53	83TAEEVASDLSQLTDYEIIR101	M+H = 32153.3333480.273	0.0015
			-53	83TAEEVASDLSQLTDYEIIR101	M+H = 22153.3311240.270	7.2e-08
			-53	83TAEEVASDLSQLTDYEIIR101	M+H = 32153.3324480.272	0.01
			-53	83TAEEVASDLSQLTDYEIIR101	M+H = 22153.3385240.278	5.7e-08
			-53	83TAEEVASDLSQLTDYEIIR101	M+H = 32153.3342480.273	0.042
			-53	83TAEEVASDLSQLTDYEIIR101	M+H = 32153.3363480.276	3.9e-08
			-53	83TAEEVASDLSQLTDYEIIR101	M+H = 22153.3355240.275	1.2e-12
			-53	102LYGVDCNQVENVFK115, 107C(57.022),	M+H = 21685.0267240.226	0.0047
			-53	102LYGVDCNQVENVFK115, 107C(57.022),	M+H = 21685.0137240.213	3.7e-05
			-53	102LYGVDCNQVENVFK115, 107C(57.022),	M+H = 21685.0235240.223	3.2e-07
			-53	222AFFDGHIAASGAGDWAAEQIQR243	M+H = 32318.4098480.315	0.00063
			-53	275SNQQAAVQSLGQK287	M+H = 21359.8839241.182	7.7e-07
			-53	275SNQQAAVQSLGQK287	M+H = 21358.8797240.177	4.5e-06
			-53	288IGSSCIAFNAFNDYWK303, 292C(57.022),	M+H = 21893.1093240.245	2.4e-07
	13	PIPA04722	-47.5	69GVTYSPYQAGGGCK82, 81C(57.022),	M+H = 21444.8243240.171	3.6e-07
			-47.5	69GVTYSPYQAGGGCK82, 81C(57.022),	M+H = 21444.8229240.170	4.8e-06
			-47.5	83TAEEVASDLSQLTDYEIIR101	M+H = 32153.3150480.254	0.00062
			-47.5	83TAEEVASDLSQLTDYEIIR101	M+H = 32153.3093480.249	0.00062
			-47.5	83TAEEVASDLSQLTDYEIIR101	M+H = 32153.3039480.243	0.013
			-47.5	83TAEEVASDLSQLTDYEIIR101	M+H = 32153.3117480.251	0.026
			-47.5	83TAEEVASDLSQLTDYEIIR101	M+H = 32153.3093480.249	0.066
			-47.5	83TAEEVASDLSQLTDYEIIR101	M+H = 22153.2937240.233	7.2e-11
			-47.5	83TAEEVASDLSQLTDYEIIR101	M+H = 32153.3186480.258	4e-07
			-47.5	83TAEEVASDLSQLTDYEIIR101	M+H = 32153.3129480.252	4.8e-07
			-47.5	102LYGVDCNQVENVFK115, 107C(57.022),	M+H = 21684.9969240.196	4.6e-06
			-47.5	157SVGNELVNNGEATVSQIGQYVSTAK181	M+H = 32565.5618480.283	0.0073
			-47.5	275SNQQAAVQSLGQK287	M+H = 21359.8627241.160	0.00083
			-47.5	275SNQQAAVQSLGQK287	M+H = 21358.8595240.157	1e-05
			-47.5	288IGSSCIAFNAFNDYWK303, 292C(57.022)	M+H = 21893.0833240.219	2.8e-06
	14	PIPA01958	-9.8	21ASSLGFALGNK31	M+H = 21064.6849240.111	0.0028
			-9.8	21ASSLGFALGNK31	M+H = 21064.6855240.112	0.038
			-9.8	39YSADYEADLDTIISGSEAVAIR60	M+H = 32359.3847480.255	8.2e-05
			-9.8	39YSADYEADLDTIISGSEAVAIR60	M+H = 32359.3889480.259	0.00019
			-9.8	39YSADYEADLDTIISGSEAVAIR60	M+H = 22359.3843240.254	0.00024
			-9.8	101AALSEYLPQLSVSTLQFLSVGSEALYR127	M+H = 32942.8712480.320	0.034
		PIPA02510	-23.7	89AGVDYVIESTGVFTSLEGAQK109	M+H = 32171.3189480.232	0.072
			-23.7	200TASGNIIPSSTGAAK214	M+H = 21374.8751240.153	0.0064
			-23.7	271GVLGYTEDAVVSSDFLGDER290	M+H = 32129.2325480.229	0.046
			-23.7	291SSIFDASAGIQLTPSFVK308	M+H = 21868.1801240.200	1.4e-10
			-23.7	291SSIFDASAGIQLTPSFVK308	M+H = 21868.2351240.255	1.1e-05
		PIPA04722	-47.5	69GVTYSPYQAGGGCK82, 81C(57.022)	M+H = 21444.8119240.159	3.7e-07
			-47.5	83TAEEVASDLSQLTDYEIIR101	M+H = 22153.3009240.240	7.5e-11
			-47.5	83TAEEVASDLSQLTDYEIIR101	M+H = 32153.2982480.237	9.7e-05
			-47.5	83TAEEVASDLSQLTDYEIIR101	M+H = 32153.2982480.237	0.00036
			-47.5	102LYGVDCNQVENVFK115, 107C(57.022),	M+H = 21684.9879240.187	8.1e-07
			-47.5	275SNQQAAVQSLGQK287	M+H = 21358.8491240.147	5.1e-05
	15	PIPA00436	-11.6	153TQWPSNQPSDGR164	M+H = 21372.7739240.150	1.6e-06
			-11.6	179SNTAFDTLCVSGK191, 187C(57.022),	M+H = 21399.8079240.155	0.00012
		PIPA02510	-7.5	200TASGNIIPSSTGAAK214	M+H = 21374.8693240.147	0.037
			-7.5	291SSIFDASAGIQLTPSFVK308	M+H = 21868.1797240.200	5.9e-05
		PIPA04722	-33.2	69GVTYSPYQAGGGCK82, 81C(57.022),	M+H = 21444.8119240.159	1.5e-06
			-33.2	83TAEEVASDLSQLTDYEIIR101	M+H = 32153.2967480.236	9.2e-05
			-33.2	83TAEEVASDLSQLTDYEIIR101	M+H = 22153.2957240.235	1.1e-09
			-33.2	83TAEEVASDLSQLTDYEIIR101	M+H = 32153.2964480.236	1.1e-07
			-33.2	102LYGVDCNQVENVFK115, 107C(57.022),	M+H = 21684.9829240.182	3.6e-06
			-33.2	275SNQQAAVQSLGQK287	M+H = 21358.8447240.142	0.00022
	16	PIPA00436	-8.6	153TQWPSNQPSDGR164	M+H = 21372.7679240.144	0.00012
			-8.6	179SNTAFDTLCVSGK191, 187C(57.022)	M+H = 21399.8011240.148	0.0012
		PIPA04722	-18.4	69GVTYSPYQAGGGCK82, 81C(57.022),	M+H = 21444.8209240.168	0.013
			-18.4	83TAEEVASDLSQLTDYEIIR101	M+H = 32153.2916480.231	0.00013
			-18.4	83TAEEVASDLSQLTDYEIIR101	M+H = 32153.2925480.232	4.5e-07
			-18.4	275SNQQAAVQSLGQK287	M+H = 21358.8441240.142	1.9e-05
	17	PIPA04722	-44.2	69GVTYSPYQAGGGCK82, 81C(57.022),	M+H = 21444.8079240.155	5.2e-07
			-44.2	83TAEEVASDLSQLTDYEIIR101,	M+H = 32153.2862480.225	2.2e-06
			-44.2	83TAEEVASDLSQLTDYEIIR101	M+H = 22153.2851240.224	8.4e-09
			-44.2	83TAEEVASDLSQLTDYEIIR101	M+H = 32153.2832480.222	7.4e-09
			-44.2	102LYGVDCNQVENVFK115, 107C(57.022),	M+H = 21684.9785240.178	5.6e-06
			-44.2	102LYGVDCNQVENVFK115, 107C(57.022),	M+H = 21684.9767240.176	9.3e-07
			-44.2	275SNQQAAVQSLGQK287	M+H = 21358.8601240.158	7.3e-05
			-44.2	275SNQQAAVQSLGQK287	M+H = 21358.8431240.141	6.2e-06
			-44.2	288IGSSCIAFNAFNDYWK303, 292C(57.022),	M+H = 21893.0589240.195	2.9e-05
			-44.2	288IGSSCIAFNAFNDYWK303, 292C(57.022),	M+H = 21893.0555240.191	6.8e-06
	18	PIPA04722	-54.2	69GVTYSPYQAGGGCK82, 81C(57.022),	M+H = 21444.7987240.146	0.00026
			-54.2	69GVTYSPYQAGGGCK82, 81C(57.022),	M+H = 21444.8003240.147	4.1e-07
			-54.2	83TAEEVASDLSQLTDYEIIR101	M+H = 32153.2736480.213	0.019
			-54.2	83TAEEVASDLSQLTDYEIIR101	M+H = 32153.2811480.220	0.0013
			-54.2	83TAEEVASDLSQLTDYEIIR101	M+H = 22153.2711240.210	4.8e-12
			-54.2	83TAEEVASDLSQLTDYEIIR101	M+H = 32153.2733480.213	1.1e-09
			-54.2	102LYGVDCNQVENVFK115, 107C(57.022),	M+H = 21684.9697240.169	1.4e-06
			-54.2	104GVDCNQVENVFK115, 107C(57.022),	M+H = 21408.7935240.140	0.00028
			-54.2	275SNQQAAVQSLGQK287	M+H = 21359.8413241.139	0.00058
			-54.2	275SNQQAAVQSLGQK287	M+H = 21358.8355240.133	3.3e-07
			-54.2	288IGSSCIAFNAFNDYWK303, 292C(57.022),	M+H = 21893.0471240.183	3.6e-06
			-54.2	288IGSSCIAFNAFNDYWK303, 292C(57.022),	M+H = 21893.0507240.187	5.4e-08
	19	PIPA00211	-10.5	61CVQQSASVSGELAPLDEELSVHFR84, 61C(57.022),61C(-17.0265),	M+H = 32641.4960480.239	0.00031
			-10.5	61CVQQSASVSGELAPLDEELSVHFR84, 61C(57.022),	M+H = 32658.5324480.249	3e-05
			-10.5	61CVQQSASVSGELAPLDEELSVHFR84, 61C(57.022),61C(-17.0265),	M+H = 32641.4987480.242	3.9e-06
			-10.5	61CVQQSASVSGELAPLDEELSVHFR84, 61C(57.022),	M+H = 32658.5819480.299	5e-07
			-10.5	89LSQFGVYYPSSQK101	M+H = 21503.9005240.153	0.0035
			-10.5	89LSQFGVYYPSSQK101	M+H = 21503.8907240.143	0.0084
		PIPA04722	-10.3	83TAEEVASDLSQLTDYEIIR101	M+H = 32153.2682480.207	0.00015
			-10.3	83TAEEVASDLSQLTDYEIIR101	M+H = 32153.2679480.207	0.00023
			-10.3	275SNQQAAVQSLGQK287	M+H = 21358.8305240.128	1.7e-05
	20	PIPA00211	-10.3	61CVQQSASVSGELAPLDEELSVHFR84, 61C(57.022),	M+H = 32658.5183480.235	1.6e-05
			-10.3	61CVQQSASVSGELAPLDEELSVHFR84, 61C(57.022),61C(-17.0265),	M+H = 32641.4822480.225	7.7e-06
			-10.3	89LSQFGVYYPSSQK101	M+H = 21503.8865240.139	0.00061
		PIPA04722	-9.5	74TAEEVASDLSQLTDYEIIR92	M+H = 32153.2574480.197	0.026
			-9.5	266SNQQAAVQSLGQK278	M+H = 21358.8253240.123	1.1e-06
	21	PIPA04722	-39.8	69GVTYSPYQAGGGCK82, 81C(57.022),	M+H = 21444.7819240.129	0.0082
			-39.8	69GVTYSPYQAGGGCK82, 81C(57.022),	M+H = 21444.7745240.121	0.00011
			-39.8	83TAEEVASDLSQLTDYEIIR101	M+H = 32153.2400480.179	3.6e-05
			-39.8	102LYGVDCNQVENVFK115, 107C(57.022),	M+H = 21684.9433240.143	5.7e-05
			-39.8	157SVGNELVNNGEATVSQIGQYVSTAK181	M+H = 32565.4847480.206	0.078
			-39.8	172QIGQYVSTAK181	M+H = 21094.6741240.090	0.044
			-39.8	172QIGQYVSTAK181, 172Q(-17.0265),	M+H = 21077.6435240.086	0.036
			-39.8	275SNQQAAVQSLGQK287	M+H = 21359.8199241.118	0.0032
			-39.8	275SNQQAAVQSLGQK287	M+H = 21358.8169240.115	1.2e-05
			-39.8	288IGSSCIAFNAFNDYWK303, 292C(57.022),	M+H = 21893.0229240.159	7.8e-07
Gel2	1	PIPA03955	-150.3	319QDLPLPLLSSVSNNGKPYQTNK340, 319Q(-17.0265),	M+H = 32397.5444481.299	0.0017
			-150.3	319QDLPLPLLSSVSNNGKPYQTNK340	M+H = 32414.5700481.298	0.00028
			-150.3	341FYQNIVIGDQK351	M+H = 21324.8611240.172	0.00098
			-150.3	382VFGPTNSNGASSYFLNPTLVGHLVLSAK409	M+H = 32892.9014482.392	0.0097
			-150.3	382VFGPTNSNGASSYFLNPTLVGHLVLSAK409	M+H = 32890.8803480.371	0.0086
			-150.3	410EFTSSGLSLQVSELK424	M+H = 21625.0623240.219	0.01
			-150.3	582SSSGSTLVFALPHQVDSIDEATNAR606	M+H = 32602.6244480.350	0.002
			-150.3	582SSSGSTLVFALPHQVDSIDEATNAR606	M+H = 32602.6151480.341	0.0012
			-150.3	582SSSGSTLVFALPHQVDSIDEATNAR606	M+H = 32602.6265480.352	1.5e-07
			-150.3	591ALPHQVDSIDEATNAR606,	M+H = 21737.0845240.228	0.0013
			-150.3	607DTGIQLESTTK617	M+H = 21192.7545240.149	6.8e-05
			-150.3	650TLSYTAQQLQELAK663	M+H = 21594.0623240.214	2.9e-08
			-150.3	664IANDEISQDIK674	M+H = 21245.7727240.141	0.018
			-150.3	664IANDEISQDIK674	M+H = 21245.7873240.155	0.0046
			-150.3	675NAVTGLDSNYFSGK688	M+H = 21472.9001240.199	4.1e-06
			-150.3	804DVANPSDEDSYFPVSR819	M+H = 21799.0459241.253	7.6e-09
			-150.3	804DVANPSDEDSYFPVSR819	M+H = 21798.0247240.232	1e-07
			-150.3	820SFDWYQGHSWASGLFSAYDGR840	M+H = 32437.3913480.328	0.0009
			-150.3	841NQESSSEDYNFAYGMK856	M+H = 21870.0011240.242	3.4e-07
			-150.3	857LWGAVIGDASMEQR870	M+H = 21532.9615240.209	3.9e-06
			-150.3	881AIGTYFLFEDGNTVVPSEIVPNR903	M+H = 32539.6607481.373	0.022
			-150.3	881AIGTYFLFEDGNTVVPSEIVPNR903	M+H = 32538.6215480.334	0.009
			-150.3	913MDYTTYFGTNK923	M+H = 21340.7593240.177	0.00025
			-150.3	924EYIHGIHMLPITPASSLIR942	M+H = 22148.4515240.288	1.1e-05
			-150.3	924EYIHGIHMLPITPASSLIR942	M+H = 32148.4496480.286	0.0012
			-150.3	943TPQFVSQEWSSVISSILPDVNSGWTGILR971	M+H = 33204.0560480.419	0.011
			-150.3	972LNQALSDPATAFSFFSNDVWNNNYLDNGQSR1002	M+H = 33506.0495480.445	3e-05
		PIPA05357	-15.2	51AFPITDITVVSER63	M+H = 21447.9771240.198	5.7e-06
			-15.2	247YAVGSSLNEFGDFTPQDR264	M+H = 22003.1797240.266	1.2e-10
	2	PIPA01008	-8.8	74DIPYLEELGTNVIR87	M+H = 21632.0915240.228	0.00012
			-8.8	220ADFYGINMYEWCGK233, 231C(57.022),	M+H = 21753.9781240.243	0.0014
		PIPA05357	-19.1	51AFPITDITVVSER63	M+H = 21447.9781240.199	0.011
			-19.1	51AFPITDITVVSER63	M+H = 21447.9813240.202	0.0014
			-19.1	51AFPITDITVVSER63	M+H = 21447.9779240.199	7.7e-06
			-19.1	233TVQTPGTFDCSEVK246, 242C(57.022),	M+H = 21568.9177240.191	0.0006
			-19.1	247YAVGSSLNEFGDFTPQDR264	M+H = 22003.1815240.267	0.016
			-19.1	247YAVGSSLNEFGDFTPQDR264	M+H = 22003.1839240.270	1.6e-09
			-19.1	247YAVGSSLNEFGDFTPQDR264	M+H = 22004.1733241.259	1.5e-07
			-19.1	247YAVGSSLNEFGDFTPQDR264	M+H = 22003.1661240.252	0.00087
			-19.1	247YAVGSSLNEFGDFTPQDR264	M+H = 22003.1915240.277	1.2e-06
			-19.1	247YAVGSSLNEFGDFTPQDR264	M+H = 22003.1821240.268	0.00012
			-19.1	247YAVGSSLNEFGDFTPQDR264	M+H = 22003.1883240.274	4.8e-06
			-19.1	247YAVGSSLNEFGDFTPQDR264	M+H = 22003.1665240.252	5e-06
			-19.1	254NEFGDFTPQDR264	M+H = 21325.7413240.166	0.01
		PIPA05673	-43.9	19FDNSANNNVAVYWGQNSAGSQQR41	M+H = 32529.4607482.326	4.3e-06
			-43.9	19FDNSANNNVAVYWGQNSAGSQQR41	M+H = 32528.4419481.307	0.018
			-43.9	19FDNSANNNVAVYWGQNSAGSQQR41	M+H = 32527.4528480.318	0.0088
			-43.9	86CDTIAEDIQTCQSLGKK102, 86C(57.022),96C(57.022),86C(-17.0265),	M+H = 21950.1509240.256	9.5e-06
			-43.9	86CDTIAEDIQTCQSLGK101, 86C(57.022),96C(57.022),86C(-17.0265),	M+H = 21822.0387240.238	2.2e-05
			-43.9	86CDTIAEDIQTCQSLGK101, 86C(57.022),96C(57.022),	M+H = 21839.0689240.242	0.00084
			-43.9	86CDTIAEDIQTCQSLGKK102, 86C(57.022),96C(57.022),	M+H = 21967.1775240.256	1e-07
			-43.9	86CDTIAEDIQTCQSLGKK102, 86C(57.022),96C(57.022),86C(-17.0265),	M+H = 21950.1773240.282	0.0016
			-43.9	170LREFYASDSSR180	M+H = 21330.8145240.176	1.1e-06
			-43.9	170LREFYASDSSR180	M+H = 21330.7873240.149	6.9e-09
			-43.9	245LYVGLPGGPTGASSGYVGTDVVK267	M+H = 32194.4312480.292	0.023
			-43.9	245LYVGLPGGPTGASSGYVGTDVVK267	M+H = 22195.4443241.305	1.2e-07
			-43.9	245LYVGLPGGPTGASSGYVGTDVVK267	M+H = 22194.4327240.294	1e-09
	3	PIPA01008	-26.8	20ADFPTIEVTGNK31	M+H = 21291.8345240.182	0.022
			-26.8	74DIPYLEELGTNVIR87	M+H = 21632.0973240.233	2.7e-06
			-26.8	74DIPYLEELGTNVIR87	M+H = 21632.1021240.238	0.00038
			-26.8	164SNTDTAPFVK173,	M+H = 21079.6881240.151	0.023
			-26.8	190SIPVGYSANDDELTR204	M+H = 21637.0129240.232	3.8e-06
			-26.8	234ATFSNSGYKDR244	M+H = 21245.7495240.164	0.0016
		PIPA01010	-7.1	72DFPYLEQLHTNVIR85	M+H = 21745.1555240.254	0.093
			-7.1	188QIPIGYSANDDALTR202	M+H = 21634.0467240.229	8.3e-05
		PIPA05357	-27.7	51AFPITDITVVSER63	M+H = 21447.9865240.207	7.6e-06
			-27.7	233TVQTPGTFDCSEVK246, 242C(57.022),	M+H = 21568.9521240.225	2e-05
			-27.7	247YAVGSSLNEFGDFTPQDR264	M+H = 32003.1839480.270	0.00042
			-27.7	247YAVGSSLNEFGDFTPQDR264	M+H = 22004.1915241.277	9.4e-05
			-27.7	247YAVGSSLNEFGDFTPQDR264	M+H = 22003.1993240.285	3.7e-05
			-27.7	247YAVGSSLNEFGDFTPQDR264	M+H = 22003.2019240.288	7.2e-07
			-27.7	247YAVGSSLNEFGDFTPQDR264	M+H = 22003.1887240.275	1.5e-08
			-27.7	247YAVGSSLNEFGDFTPQDR264	M+H = 22003.1937240.280	1.1e-11
			-27.7	248AVGSSLNEFGDFTPQDR264	M+H = 21840.1073240.257	5e-05
			-27.7	254NEFGDFTPQDR264	M+H = 21325.7667240.191	0.0024
		PIPA05673	-9.9	19FDNSANNNVAVYWGQNSAGSQQR41	M+H = 32528.4815481.347	0.028
			-9.9	170LREFYASDSSR180	M+H = 21330.8281240.190	0.0049
			-9.9	245LYVGLPGGPTGASSGYVGTDVVK267	M+H = 22194.4461240.307	7.4e-05
	4	PIPA00211	-5.7	286EGIPAYHGFGGTSK299	M+H = 21420.8745240.189	0.0091
			-5.7	381GGGGTQDYIARPTSSSLK398	M+H = 21795.1333240.235	0.028
		PIPA00748	-12	222GVLTDAQGR230,	M+H = 2916.6021240.117	0.015
			-12	231IGAIVANR238	M+H = 2813.6007240.107	0.029
			-12	239QFQFDGPPPQAGTIYAGGWSITDDAK264	M+H = 32767.6568480.357	0.0021
		PIPA05357	-35.2	51AFPITDITVVSER63	M+H = 21447.9725240.193	0.0022
			-35.2	233TVQTPGTFDCSEVK246, 242C(57.022),	M+H = 21568.9427240.216	2.6e-05
			-35.2	233TVQTPGTFDCSEVK246, 242C(57.022),	M+H = 21568.9571240.230	0.00013
			-35.2	247YAVGSSLNEFGDFTPQDR264	M+H = 22003.1751240.261	0.00095
			-35.2	247YAVGSSLNEFGDFTPQDR264	M+H = 22004.1757241.262	1.2e-09
			-35.2	247YAVGSSLNEFGDFTPQDR264	M+H = 22003.1921240.278	6.1e-09
			-35.2	247YAVGSSLNEFGDFTPQDR264	M+H = 22003.1817240.268	1.1e-06
			-35.2	247YAVGSSLNEFGDFTPQDR264	M+H = 22003.1671240.253	1.1e-06
			-35.2	247YAVGSSLNEFGDFTPQDR264	M+H = 22003.1737240.260	4.4e-08
			-35.2	247YAVGSSLNEFGDFTPQDR264	M+H = 22003.1741240.260	1.4e-08
			-35.2	247YAVGSSLNEFGDFTPQDR264	M+H = 22003.1787240.265	1.1e-09
			-35.2	248AVGSSLNEFGDFTPQDR264	M+H = 21840.0947240.244	2.1e-07
			-35.2	249VGSSLNEFGDFTPQDR264	M+H = 21769.0437240.230	1.8e-05
			-35.2	254NEFGDFTPQDR264	M+H = 21325.7491240.173	0.0049
			-35.2	343ALTSFVLDEPFYR355	M+H = 21558.0039240.209	0.00073
		PIPA05673	-47.7	19FDNSANNNVAVYWGQNSAGSQQR41	M+H = 32528.4632481.329	1.2e-05
			-47.7	19FDNSANNNVAVYWGQNSAGSQQR41	M+H = 32527.4648480.330	8.6e-06
			-47.7	19FDNSANNNVAVYWGQNSAGSQQR41	M+H = 32527.4627480.328	1.6e-06
			-47.7	86CDTIAEDIQTCQSLGK101, 86C(57.022),96C(57.022),	M+H = 21839.0697240.243	8.2e-06
			-47.7	86CDTIAEDIQTCQSLGK101, 86C(57.022),96C(57.022),86C(-17.0265),	M+H = 21822.0357240.235	1.7e-06
			-47.7	86CDTIAEDIQTCQSLGKK102, 86C(57.022),96C(57.022),86C(-17.0265),	M+H = 21950.1499240.255	2.6e-05
			-47.7	170LREFYASDSSR180	M+H = 21330.8357240.197	7.8e-07
			-47.7	170LREFYASDSSR180	M+H = 21330.8141240.176	7.6e-08
			-47.7	172EFYASDSSR180	M+H = 21061.5871240.134	0.0017
			-47.7	245LYVGLPGGPTGASSGYVGTDVVK267	M+H = 22194.4175240.279	7.4e-06
			-47.7	245LYVGLPGGPTGASSGYVGTDVVK267	M+H = 22194.4419240.303	2.1e-06
			-47.7	245LYVGLPGGPTGASSGYVGTDVVK267	M+H = 22194.4277240.289	2.8e-05
			-47.7	245LYVGLPGGPTGASSGYVGTDVVK267	M+H = 22194.4149240.276	7.1e-05
			-47.7	245LYVGLPGGPTGASSGYVGTDVVK267	M+H = 22194.4293240.290	1.7e-08
			-47.7	245LYVGLPGGPTGASSGYVGTDVVK267	M+H = 32194.4285480.290	0.063
	5	PIPA00211	-7.4	286EGIPAYHGFGGTSK299	M+H = 21420.8809240.195	0.012
			-7.4	286EGIPAYHGFGGTSK299	M+H = 21420.8713240.186	0.0059
			-7.4	381GGGGTQDYIARPTSSSLK398	M+H = 21795.1181240.220	0.00079
		PIPA00545	-20.7	230TQWPSEQPDNGVSVGGLYCDSDGYLYR256, 248C(57.022),	M+H = 33065.7815482.439	0.0028
			-20.7	230TQWPSEQPDNGVSVGGLYCDSDGYLYR256, 248C(57.022),	M+H = 33063.7079480.365	9e-09
			-20.7	388IVAYDDSSVVIGECK402, 401C(57.022),	M+H = 21655.0097240.210	0.0077
			-20.7	388IVAYDDSSVVIGECK402, 401C(57.022),	M+H = 21654.9921240.192	0.0017
			-20.7	403YENGSYNGNGSDGCTVAVNSGK424, 416C(57.022),	M+H = 22252.1887242.252	0.0017
			-20.7	403YENGSYNGNGSDGCTVAVNSGK424, 416C(57.022),	M+H = 22252.1751242.238	0.00012
		PIPA03955	-19.9	582SSSGSTLVFALPHQVDSIDEATNAR606	M+H = 32602.5806480.306	0.00023
			-19.9	607DTGIQLESTTK617	M+H = 21192.7567240.151	0.0031
			-19.9	664IANDEISQDIK674	M+H = 21245.7817240.150	0.063
			-19.9	804DVANPSDEDSYFPVSR819	M+H = 21798.0095240.217	0.0032
		PIPA05357	-17.8	247YAVGSSLNEFGDFTPQDR264	M+H = 22004.2015241.287,	2.3e-08
			-17.8	247YAVGSSLNEFGDFTPQDR264	M+H = 22003.1627240.249	6.9e-10
			-17.8	254NEFGDFTPQDR264	M+H = 21325.7423240.167	0.026
			-17.8	343ALTSFVLDEPFYR355	M+H = 21557.9879240.193	1.1e-05
	6	PIPA00211	-5.6	286EGIPAYHGFGGTSK299	M+H = 21420.8517240.166	0.025
			-5.6	381GGGGTQDYIARPTSSSLK398	M+H = 21797.0129242.115	0.013
		PIPA00545	-21.7	230TQWPSEQPDNGVSVGGLYCDSDGYLYR256, 248C(57.022),	M+H = 33063.6749480.332	2.6e-08
			-21.7	370IVAYDDSSVVIGECK384, 383C(57.022),	M+H = 21655.0029240.203	0.065
			-21.7	388IVAYDDSSVVIGECK402, 401C(57.022),	M+H = 21655.0109240.211	1.2e-07
			-21.7	388IVAYDDSSVVIGECK402, 401C(57.022),	M+H = 21654.9945240.195	0.00094
			-21.7	403YENGSYNGNGSDGCTVAVNSGK424, 416C(57.022),	M+H = 22252.1499242.213	0.073
		PIPA00934	-7.3	271STTQLGCGYK280, 277C(57.022),	M+H = 21114.6397240.119	0.014
			-7.3	287YYIICEYAPR296, 291C(57.022),	M+H = 21347.7937240.153	0.00054
		PIPA01223	-35.6	207SIVYSPYSDSSQCK220, 219C(57.022),	M+H = 21620.9093240.188	7.5e-07
			-35.6	221DSSTIETDLEFIASK235	M+H = 21655.9929240.192	1.1e-07
			-35.6	221DSSTIETDLEFIASK235	M+H = 21655.9929240.192	0.015
			-35.6	242IYGNDCNYLTVVLPK256, 247C(57.022),	M+H = 21769.1217240.227	0.0042
			-35.6	399SDITIIETGYPSR411	M+H = 21451.9461240.208	0.00015
			-35.6	399SDITIIETGYPSR411	M+H = 21451.9089240.171	0.00019
			-35.6	452DPGPYGIEQYFGAIDLFS469	M+H = 21989.1593240.232	0.01
	7	PIPA00545	-6.6	230TQWPSEQPDNGVSVGGLYCDSDGYLYR256, 248C(57.022),	M+H = 33063.6272480.284	0.01
			-6.6	388IVAYDDSSVVIGECK402, 401C(57.022),	M+H = 21654.9609240.161	0.0027
			-6.6	388IVAYDDSSVVIGECK402, 401C(57.022),	M+H = 21655.0109240.211	0.088
		PIPA00934	-7.8	258SAGTGHFTQVVWK270	M+H = 21417.8647240.142	2.4e-05
			-7.8	271STTQLGCGYK280, 277C(57.022),	M+H = 21114.6229240.103	0.0024
			-7.8	287YYIICEYAPR296, 291C(57.022),	M+H = 21347.7715240.131	0.046
			-7.8	287YYIICEYAPR296, 291C(57.022),	M+H = 21347.7939240.153	0.0018
			-7.8	287YYIICEYAPR296, 291C(57.022),	M+H = 21347.7691240.128	0.00073
		PIPA01223	-40.3	207SIVYSPYSDSSQCK220, 219C(57.022),	M+H = 21620.8777240.156	0.0017
			-40.3	221DSSTIETDLEFIASK235	M+H = 21655.9735240.172	0.0029
			-40.3	221DSSTIETDLEFIASK235	M+H = 21655.9757240.175	3e-07
			-40.3	221DSSTIETDLEFIASK235	M+H = 21655.9675240.166	4.8e-07
			-40.3	221DSSTIETDLEFIASK235	M+H = 21655.9685240.167	0.0033
			-40.3	242IYGNDCNYLTVVLPK256, 247C(57.022),	M+H = 21770.1191241.225	0.0048
			-40.3	242IYGNDCNYLTVVLPK256, 247C(57.022),	M+H = 21769.0653240.171	0.00025
			-40.3	370SYFNTLFAASDSGSFVK386	M+H = 21841.0557240.181	0.0029
			-40.3	370SYFNTLFAASDSGSFVK386	M+H = 21841.1127240.238	2.6e-06
			-40.3	399SDITIIETGYPSR411	M+H = 21451.8825240.145	4e-07
			-40.3	399SDITIIETGYPSR411	M+H = 21451.8885240.151	5.5e-05
			-40.3	399SDITIIETGYPSR411	M+H = 21451.9021240.164	7.1e-05
			-40.3	452DPGPYGIEQYFGAIDLFS469	M+H = 21990.1685241.241	0.045
	8	PIPA00211	-21.4	202SGYYKPGSVDNLTFL216	M+H = 21660.9889240.167	0.00066
			-21.4	202SGYYKPGSVDNLTFL216	M+H = 21660.9691240.147	0.00082
			-21.4	286EGIPAYHGFGGTSK299	M+H = 21420.8299240.144	0.00025
			-21.4	365LISHLHSGQGNDGSSR380	M+H = 21665.0495240.240	0.0012
			-21.4	365LISHLHSGQGNDGSSR380	M+H = 21664.9769240.167	1.9e-05
			-21.4	381GGGGTQDYIARPTSSSLK398	M+H = 21795.0987240.201	0.0023
			-21.4	381GGGGTQDYIARPTSSSLK398	M+H = 21795.0753240.177	0.00018
		PIPA00934	-6.9	271STTQLGCGYK280, 277C(57.022),	M+H = 21114.6219240.102	0.058
			-6.9	287YYIICEYAPR296, 291C(57.022),	M+H = 21347.7725240.132,	0.00032
	9	PIPA00211	-18.2	286EGIPAYHGFGGTSK299	M+H = 21420.8245240.139	9.4e-05
			-18.2	365LISHLHSGQGNDGSSR380	M+H = 21664.9553240.145	0.0049
			-18.2	365LISHLHSGQGNDGSSR380	M+H = 21664.9693240.159	2.1e-05
			-18.2	381GGGGTQDYIARPTSSSLK398	M+H = 21795.0675240.169	0.00062
	10	PIPA00211	-54.8	202SGYYKPGSVDNLTFLNSLGGK222	M+H = 32217.3206480.202	0.032
			-54.8	202SGYYKPGSVDNLTFLNSLGGK222	M+H = 22217.3125240.194	0.017
			-54.8	202SGYYKPGSVDNLTFLNSLGGK222	M+H = 22218.3167241.198	2.9e-11
			-54.8	202SGYYKPGSVDNLTFLNSLGGK222	M+H = 22217.3111240.193	1.2e-14
			-54.8	243GVDASDTPQALNDVTFK259	M+H = 21778.0117240.151	4.4e-08
			-54.8	286EGIPAYHGFGGTSK299	M+H = 21420.8197240.134	0.00017
			-54.8	286EGIPAYHGFGGTSK299	M+H = 21420.8161240.131	1.5e-05
			-54.8	286EGIPAYHGFGGTSK299	M+H = 21420.8167240.131	5.1e-07
			-54.8	365LISHLHSGQGNDGSSR380	M+H = 21664.9787240.169	8.6e-06
			-54.8	365LISHLHSGQGNDGSSR380	M+H = 21664.9637240.154	8.4e-07
			-54.8	367SHLHSGQGNDGSSR380	M+H = 21438.7757240.134	8.7e-05
			-54.8	381GGGGTQDYIAR391	M+H = 21094.6093240.087	0.0016
			-54.8	381GGGGTQDYIARPTSSSLK398	M+H = 21795.0625240.164	6.5e-05
			-54.8	381GGGGTQDYIARPTSSSLK398	M+H = 21795.1231240.225	2.5e-05
		PIPA00436	-13.7	44TAPTASAQAVVTSSTGAAASTSSAAPASASSAA76, 44T(42.0106),	M+H = 32850.4142480.054	0.01
			-13.7	153TQWPSNQPSDGR164	M+H = 21372.7559240.132	0.00083
			-13.7	153TQWPSNQPSDGR164	M+H = 21372.7351240.111	0.0026
			-13.7	179SNTAFDTLCVSGK191, 187C(57.022),	M+H = 21399.7839240.131	2.3e-07
	11	PIPA00211	-24.4	202SGYYKPGSVDNLTFLNSLGGK222	M+H = 22217.2889240.170	0.0011
			-24.4	202SGYYKPGSVDNLTFLNSLGGK222	M+H = 32217.3026480.184	0.055
			-24.4	202SGYYKPGSVDNLTFLNSLGGK222	M+H = 22218.3167241.198	0.0024
			-24.4	286EGIPAYHGFGGTSK299	M+H = 21420.8089240.123	0.00015
			-24.4	365LISHLHSGQGNDGSSR380	M+H = 21665.9701241.160	1.5e-05
			-24.4	365LISHLHSGQGNDGSSR380	M+H = 21664.9541240.144	0.0087
			-24.4	381GGGGTQDYIARPTSSSLK398	M+H = 21795.0497240.152	0.0006
			-24.4	381GGGGTQDYIARPTSSSLK398	M+H = 21795.0459240.148	0.0023
		PIPA00246	-19.1	146GALLPLGFTFSYPASQTR163	M+H = 21926.1705240.159	1.5e-05
			-19.1	175GFDIPNVEGEDVVPLLMDK193	M+H = 22087.2121240.176	0.001
			-19.1	203VVALINDTAGALVASR218	M+H = 21570.0251240.129	2.8e-06
		PIPA00436	-23	153TQWPSNQPSDGR164	M+H = 21372.7397240.116	0.00016
			-23	153TQWPSNQPSDGR164	M+H = 21372.7779240.154	0.0011
			-23	179SNTAFDTLCVSGK191, 187C(57.022),	M+H = 21399.7727240.120	1.2e-05
			-23	179SNTAFDTLCVSGK191, 187C(57.022),	M+H = 21399.7869240.134	1.2e-05
			-23	192GTASVENNVSQGISICR208, 207C(57.022),	M+H = 21792.0159240.150	0.00016
			-23	280VLGAGSTGGLTYLSLIPNPNNK301,	M+H = 22186.3503240.169	1.8e-05
		PIPA02524	-24.3	50ITPSLFEAFGDDVPVDEYR68	M+H = 22170.2113240.177	3.2e-08
			-24.3	50ITPSLFEAFGDDVPVDEYR68	M+H = 22170.2077240.174	6.3e-09
			-24.3	82LQQHWSTWYEEK93	M+H = 21634.8933240.134	0.042
			-24.3	94DFQDIASYGLNFVR107	M+H = 21644.9555240.154	0.00029
			-24.3	94DFQDIASYGLNFVR107	M+H = 21644.9395240.138	2.1e-06
			-24.3	204KFYADGYDLVR214	M+H = 21346.7855240.112	7.3e-05
			-24.3	379LVNAGIMPQPLDDR392	M+H = 21538.8953240.096	0.00097
			-24.3	379LVNAGIMPQPLDDR392	M+H = 21538.9511240.152	0.00027
		PIPA04722	-18	69GVTYSPYQAGGGCK82, 81C(57.022),	M+H = 21444.7751240.122	0.014
			-18	83TAEEVASDLSQLTDYEIIR101	M+H = 22153.2409240.180	7.7e-08
			-18	102LYGVDCNQVENVFK115, 107C(57.022),	M+H = 21684.9365240.136	0.00048
	12	PIPA00211	-23.1	202SGYYKPGSVDNLTFLNSLGGK222	M+H = 22217.2823240.164	4.1e-11
			-23.1	202SGYYKPGSVDNLTFLNSLGGK222	M+H = 32217.2912480.173	0.0085
			-23.1	286EGIPAYHGFGGTSK299	M+H = 21420.7953240.110	0.00034
			-23.1	381GGGGTQDYIARPTSSSLK398	M+H = 21795.0987240.201	0.0003
		PIPA00436	-28.8	153TQWPSNQPSDGR164	M+H = 21372.7567240.133	1.4e-05
			-28.8	153TQWPSNQPSDGR164	M+H = 21372.7327240.109	1e-06
			-28.8	179SNTAFDTLCVSGK191, 187C(57.022),	M+H = 21399.7653240.113	0.00027
			-28.8	179SNTAFDTLCVSGK191, 187C(57.022),	M+H = 21399.7653240.113	4.3e-05
			-28.8	179SNTAFDTLCVSGK191, 187C(57.022),	M+H = 21399.7613240.109	4.3e-05
			-28.8	192GTASVENNVSQGISICR208, 207C(57.022),	M+H = 21792.9877241.122	0.00028
			-28.8	192GTASVENNVSQGISICR208, 207C(57.022),	M+H = 21791.9971240.131	0.00015
			-28.8	276WAPLVLGAGSTGGLTYLSLIPNPNNK301,	M+H = 32653.6229480.188	0.09
			-28.8	310IVATDGSSINGDCK323, 322C(57.022),	M+H = 21437.7707241.102	9.5e-05
		PIPA02524	-42.9	50ITPSLFEAFGDDVPVDEYR68	M+H = 22170.2009240.167	1.3e-08
			-42.9	82LQQHWSTWYEEK93	M+H = 21634.9309240.171	0.088
			-42.9	82LQQHWSTWYEEK93	M+H = 21634.8841240.124	6.7e-06
			-42.9	94DFQDIASYGLNFVR107	M+H = 21644.9283240.127	1e-05
			-42.9	94DFQDIASYGLNFVR107	M+H = 21644.9555240.154	7.3e-05
			-42.9	204KFYADGYDLVR214	M+H = 21346.7755240.102	0.00043
			-42.9	344RYVEAQLDAFLYGK357	M+H = 21672.9965240.127	5.7e-07
			-42.9	358SAGFIFWCFK367, 365C(57.022),	M+H = 21262.6955240.092	0.061
			-42.9	379LVNAGIMPQPLDDR392	M+H = 21538.9283240.129	0.0015
			-42.9	379LVNAGIMPQPLDDR392	M+H = 21538.9205240.121	6.5e-05
		PIPA04722	-23.2	69GVTYSPYQAGGGCK82, 81C(57.022),	M+H = 21444.7677240.115	0.014
			-23.2	83TAEEVASDLSQLTDYEIIR101	M+H = 22153.2231240.162	4.7e-12
			-23.2	83TAEEVASDLSQLTDYEIIR101	M+H = 22154.2661241.205	4.7e-08
			-23.2	102LYGVDCNQVENVFK115, 107C(57.022),	M+H = 21684.9259240.125	4.8e-05
			-23.2	102LYGVDCNQVENVFK115, 107C(57.022),	M+H = 21684.9805240.180	0.025
	13	PIPA00211	-6.3	202SGYYKPGSVDNLTFLNSLGGK222	M+H = 32217.2762480.158	0.016
			-6.3	286EGIPAYHGFGGTSK299	M+H = 21420.7927240.107	0.0017
		PIPA00436	-27.5	153TQWPSNQPSDGR164,	M+H = 21372.7779240.154	0.0045
			-27.5	153TQWPSNQPSDGR164	M+H = 21372.7287240.105	6.2e-05
			-27.5	179SNTAFDTLCVSGK191, 187C(57.022),	M+H = 21399.7869240.134	2.8e-07
			-27.5	179SNTAFDTLCVSGK191, 187C(57.022),	M+H = 21399.7523240.100,	0.00011
			-27.5	192GTASVENNVSQGISICR208, 207C(57.022),	M+H = 21791.9987240.133	8.4e-06
			-27.5	310IVATDGSSINGDCK323, 322C(57.022),	M+H = 21437.7641241.095	0.0058
		PIPA04722	-50.2	69GVTYSPYQAGGGCK82, 81C(57.022),	M+H = 21444.7619240.109	4.1e-05
			-50.2	69GVTYSPYQAGGGCK82, 81C(57.022),	M+H = 21444.7695240.116	2e-08
			-50.2	83TAEEVASDLSQLTDYEIIR101,	M+H = 32153.2151480.154	0.01
			-50.2	83TAEEVASDLSQLTDYEIIR101	M+H = 22153.2165240.156	2.3e-13
			-50.2	83TAEEVASDLSQLTDYEIIR101	M+H = 22154.2393241.178	3.6e-10
			-50.2	102LYGVDCNQVENVFK115, 107C(57.022),	M+H = 21685.9065241.106	0.0021
			-50.2	102LYGVDCNQVENVFK115, 107C(57.022),	M+H = 21684.9249240.124	2.8e-07
			-50.2	275SNQQAAVQSLGQK287	M+H = 21358.8019240.100	7.4e-06
			-50.2	288IGSSCIAFNAFNDYWK303, 292C(57.022),	M+H = 21892.9977240.134	1.7e-05
	14	PIPA00211	-17.6	202SGYYKPGSVDNLTFLNSLGGK222	M+H = 22217.2705240.152	1.3e-06
			-17.6	286EGIPAYHGFGGTSK299	M+H = 21420.7855240.100	0.015
			-17.6	381GGGGTQDYIARPTSSSLK398	M+H = 21795.0095240.111	7.3e-05
		PIPA00436	-20.8	153TQWPSNQPSDGR164,	M+H = 21372.7273240.103	0.00039
			-20.8	179SNTAFDTLCVSGK191, 187C(57.022),	M+H = 21399.7563240.104	0.00014
			-20.8	179SNTAFDTLCVSGK191, 187C(57.022),	M+H = 21399.8087240.156	2.5e-06
			-20.8	192GTASVENNVSQGISICR208, 207C(57.022),	M+H = 21791.9901240.124	9.9e-07
		PIPA03955	-21.4	582SSSGSTLVFALPHQVDSIDEATNAR606	M+H = 32602.4495480.175	1.7e-05
			-21.4	804DVANPSDEDSYFPVSR819	M+H = 21797.9221240.130	5.4e-09
			-21.4	881AIGTYFLFEDGNTVVPSEIVPNR903,	M+H = 32538.4565480.169	0.0024
		PIPA04722	-55.7	69GVTYSPYQAGGGCK82, 81C(57.022),	M+H = 21444.7695240.116	8.3e-05
			-55.7	69GVTYSPYQAGGGCK82, 81C(57.022),	M+H = 21444.7583240.105	1.6e-05
			-55.7	83TAEEVASDLSQLTDYEIIR101	M+H = 32153.2031480.142	5.5e-06
			-55.7	83TAEEVASDLSQLTDYEIIR101	M+H = 22154.2125241.152	9.5e-15
			-55.7	83TAEEVASDLSQLTDYEIIR101	M+H = 22153.2087240.148	4.4e-09
			-55.7	83TAEEVASDLSQLTDYEIIR101	M+H = 22153.2033240.142	6.5e-14
			-55.7	102LYGVDCNQVENVFK115, 107C(57.022),	M+H = 21686.9279242.127	0.017
			-55.7	102LYGVDCNQVENVFK115, 107C(57.022),	M+H = 21685.9079241.107	0.00091
			-55.7	102LYGVDCNQVENVFK115, 107C(57.022),	M+H = 21684.9167240.116	2e-06
			-55.7	252DVLIVESGWPSK263	M+H = 21329.7923240.087	0.086
			-55.7	275SNQQAAVQSLGQK287,	M+H = 21358.7955240.093	8.8e-05
			-55.7	275SNQQAAVQSLGQK287,	M+H = 21359.7987241.096	7.5e-06
			-55.7	288IGSSCIAFNAFNDYWK303, 292C(57.022),	M+H = 21892.9903240.126	6.2e-08
		PIPA05771	-7.7	112LSQTFDDGPSPSTPK126,	M+H = 21577.8665241.118	0.0026
			-7.7	200WYRPPYGGIDNR211,	M+H = 21493.8337240.105	0.00072
	15	PIPA00436	-6.6	153TQWPSNQPSDGR164,	M+H = 21372.7173240.093	0.016
			-6.6	153TQWPSNQPSDGR164,	M+H = 21372.7779240.154	0.019
			-6.6	179SNTAFDTLCVSGK191, 187C(57.022),	M+H = 21399.7511240.098	0.00078
			-6.6	179SNTAFDTLCVSGK191, 187C(57.022),	M+H = 21399.7653240.113	0.0099
		PIPA04722	-47.3	69GVTYSPYQAGGGCK82, 81C(57.022),	M+H = 21444.7531240.100	1.2e-06
			-47.3	69GVTYSPYQAGGGCK82, 81C(57.022),	M+H = 21444.7695240.116	6.2e-08
			-47.3	83TAEEVASDLSQLTDYEIIR101,	M+H = 32153.2028480.142	7.9e-06
			-47.3	83TAEEVASDLSQLTDYEIIR101,	M+H = 22153.2021240.141	9.5e-13
			-47.3	83TAEEVASDLSQLTDYEIIR101,	M+H = 22154.2125241.152	8.8e-09
			-47.3	102LYGVDCNQVENVFK115, 107C(57.022),	M+H = 21684.9093240.109	1.2e-05
			-47.3	102LYGVDCNQVENVFK115, 107C(57.022),	M+H = 21684.9115240.111	9.1e-10
			-47.3	252DVLIVESGWPSKGDTNGAAVPSK274,	M+H = 22328.3219241.134	0.027
			-47.3	275SNQQAAVQSLGQK287,	M+H = 21359.8413241.139	0.0011
			-47.3	275SNQQAAVQSLGQK287,	M+H = 21358.7929240.091	8.4e-05
		PIPA05771	-17.4	112LSQTFDDGPSPSTPK126,	M+H = 21577.8591241.110	2.8e-07
			-17.4	147YPEVYQQIQQK157,	M+H = 21423.8155240.094	0.0091
			-17.4	284IIGPDQLTVAQCVGGIDYIR303, 295C(57.022),	M+H = 22188.2833240.140	0.00051
	17	PIPA00436	-7.1	153TQWPSNQPSDGR164,	M+H = 21372.7323240.108	0.014
			-7.1	179SNTAFDTLCVSGK191, 187C(57.022),	M+H = 21399.7849240.132	0.00045
		PIPA04722	-27.7	69GVTYSPYQAGGGCK82, 81C(57.022),	M+H = 21444.7759240.123	0.0013
			-27.7	69GVTYSPYQAGGGCK82, 81C(57.022),	M+H = 21444.7915240.138	3.8e-05
			-27.7	83TAEEVASDLSQLTDYEIIR101,	M+H = 22153.2467240.186	4.2e-14
			-27.7	83TAEEVASDLSQLTDYEIIR101,	M+H = 22154.2929241.232	1.2e-07
			-27.7	275SNQQAAVQSLGQK287,	M+H = 21359.8413241.139	0.00045
			-27.7	275SNQQAAVQSLGQK287,	M+H = 21358.8189240.117	9.4e-05
	18	PIPA00211	-15.5	286EGIPAYHGFGGTSK299,	M+H = 21420.8203240.135	0.002
			-15.5	286EGIPAYHGFGGTSK299,	M+H = 21420.8373240.152	9.6e-05
			-15.5	365LISHLHSGQGNDGSSR380,	M+H = 21664.9619240.152	0.00054
			-15.5	365LISHLHSGQGNDGSSR380,	M+H = 21664.9787240.169	0.00027
			-15.5	381GGGGTQDYIARPTSSSLK398,	M+H = 21795.0629240.165	0.0022
		PIPA00436	-7.5	153TQWPSNQPSDGR164,	M+H = 21372.7469240.123	0.00073
			-7.5	179SNTAFDTLCVSGK191, 187C(57.022),	M+H = 21399.7923240.140	0.0017
		PIPA04722	-57.9	69GVTYSPYQAGGGCK82, 81C(57.022),	M+H = 21444.7861240.133	2.4e-05
			-57.9	69GVTYSPYQAGGGCK82, 81C(57.022),	M+H = 21444.7695240.116	6.3e-06
			-57.9	83TAEEVASDLSQLTDYEIIR101,	M+H = 22154.2929241.232	1.4e-09
			-57.9	83TAEEVASDLSQLTDYEIIR101,	M+H = 32153.2709480.210	4.1e-06
			-57.9	83TAEEVASDLSQLTDYEIIR101,	M+H = 22153.2681240.207	4.4e-14
			-57.9	102LYGVDCNQVENVFK115, 107C(57.022),	M+H = 21684.9805240.180	0.00033
			-57.9	102LYGVDCNQVENVFK115, 107C(57.022),	M+H = 21684.9623240.162	4.9e-05
			-57.9	104GVDCNQVENVFK115, 107C(57.022),	M+H = 21408.7831240.130	0.0056
			-57.9	244VSSACGGKDVLIVESGWPSKGDTNGAAVPSK274, 248C(57.022),	M+H = 33074.7887481.262	0.024
			-57.9	252DVLIVESGWPSKGDTNGAAVPSK274,	M+H = 22328.3929241.205	0.0006
			-57.9	275SNQQAAVQSLGQK287,	M+H = 21359.8199241.118	0.00014
			-57.9	275SNQQAAVQSLGQK287,	M+H = 21358.8281240.126	2.2e-05
			-57.9	288IGSSCIAFNAFNDYWK303, 292C(57.022),	M+H = 21893.0493240.185	0.0065
	19	PIPA00211	-7.5	286EGIPAYHGFGGTSK299,	M+H = 21420.8325240.147	0.00047
			-7.5	381GGGGTQDYIARPTSSSLK398,	M+H = 21795.0987240.201	0.0062
			-7.5	381GGGGTQDYIARPTSSSLK398,	M+H = 21795.0859240.188	0.014
		PIPA02544	-7.6	145EVDLAEVAPILCAGITVYK163, 156C(57.022),	M+H = 22061.3235240.229	0.0013
			-7.6	200VLGIDGGADKGEFVK214,	M+H = 21504.9533240.153	0.0016
		PIPA04722	-50	69GVTYSPYQAGGGCK82, 81C(57.022),	M+H = 21444.8023240.149	1.3e-06
			-50	69GVTYSPYQAGGGCK82, 81C(57.022),	M+H = 21444.8355240.182	0.00051
			-50	83TAEEVASDLSQLTDYEIIR101,	M+H = 22153.2867240.226	5.2e-13
			-50	83TAEEVASDLSQLTDYEIIR101,	M+H = 22154.3467241.286	6.1e-06
			-50	83TAEEVASDLSQLTDYEIIR101,	M+H = 22153.2943240.233	7e-06
			-50	83TAEEVASDLSQLTDYEIIR101,	M+H = 32153.2826480.222	3.3e-05
			-50	102LYGVDCNQVENVFK115, 107C(57.022),	M+H = 21684.9765240.176	3.6e-08
			-50	102LYGVDCNQVENVFK115, 107C(57.022),	M+H = 21685.9779241.177	0.012
			-50	104GVDCNQVENVFK115, 107C(57.022),	M+H = 21408.7831240.130	0.023
			-50	275SNQQAAVQSLGQK287,	M+H = 21359.8627241.160	0.025
			-50	275SNQQAAVQSLGQK287,	M+H = 21358.8417240.139	0.00011
			-50	288IGSSCIAFNAFNDYWK303, 292C(57.022),	M+H = 21893.0711240.207	1.1e-05
	20	PIPA00211	-15.3	89LSQFGVYYPSSQK101,	M+H = 21503.9357240.188	0.0018
			-15.3	89LSQFGVYYPSSQK101,	M+H = 21503.9295240.182	0.0024
			-15.3	365LISHLHSGQGNDGSSR380,	M+H = 21664.9973240.187	0.00018
			-15.3	381GGGGTQDYIARPTSSSLK398,	M+H = 21795.1027240.205	0.001
		PIPA00956	-5.8	25RLPTETVPEPK35,	M+H = 21266.8427240.138	0.069
			-5.8	138VVELTNDDDIKR149,	M+H = 21416.8913240.158	0.0027
		PIPA02510	-9.3	89AGVDYVIESTGVFTSLEGAQK109,	M+H = 32171.3615480.275	0.055
			-9.3	89AGVDYVIESTGVFTSLEGAQK109,	M+H = 22171.3403240.254	3.2e-06
			-9.3	200TASGNIIPSSTGAAK214,	M+H = 21374.8813240.159,	0.019
		PIPA04722	-56.2	69GVTYSPYQAGGGCK82, 81C(57.022),	M+H = 21444.8227240.170	1.4e-06
			-56.2	83TAEEVASDLSQLTDYEIIR101,	M+H = 32153.3189480.258	9.9e-05
			-56.2	83TAEEVASDLSQLTDYEIIR101,	M+H = 22153.3135240.253	6.3e-15
			-56.2	90DLSQLTDYEIIR101,	M+H = 21465.9371240.184	0.015
			-56.2	102LYGVDCNQVENVFK115, 107C(57.022),	M+H = 21684.9963240.196	4.9e-05
			-56.2	102LYGVDCNQVENVFK115, 107C(57.022),	M+H = 21684.9963240.196	4.9e-05
			-56.2	103YGVDCNQVENVFK115, 107C(57.022),	M+H = 21571.8999240.184	6.3e-05
			-56.2	104GVDCNQVENVFK115, 107C(57.022),	M+H = 21408.8165240.163	0.088
			-56.2	275SNQQAAVQSLGQK287,	M+H = 21359.8627241.160	0.038
			-56.2	275SNQQAAVQSLGQK287,	M+H = 21358.8581240.156	2.2e-06
			-56.2	288IGSSCIAFNAFNDYWK303, 292C(57.022),	M+H = 21893.0917240.228	4e-06
	21	PIPA00211	-28.1	89LSQFGVYYPSSQK101,	M+H = 21503.9439240.196	0.00014
			-28.1	89LSQFGVYYPSSQK101,	M+H = 21504.9453241.198	0.0013
			-28.1	286EGIPAYHGFGGTSK299,	M+H = 21420.8691240.184	4.4e-05
			-28.1	365LISHLHSGQGNDGSSR380,	M+H = 21665.0261240.216	0.051
			-28.1	365LISHLHSGQGNDGSSR380,	M+H = 21665.0117240.202	1.9e-05
			-28.1	381GGGGTQDYIARPTSSSLK398,	M+H = 21795.1169240.219	6.1e-06
		PIPA00934	-10.5	271STTQLGCGYK280, 277C(57.022),	M+H = 21114.6547240.134	4.1e-05
			-10.5	287YYIICEYAPR296, 291C(57.022),	M+H = 21347.8083240.168	0.00013
		PIPA02510	-8.5	29VVAINDPFIAPEYAAYMFK47,	M+H = 22159.3557240.268	0.0015
			-8.5	200TASGNIIPSSTGAAK214,	M+H = 21374.8899240.168	0.00034
		PIPA04722	-81.4	69GVTYSPYQAGGGCK82, 81C(57.022),	M+H = 21444.8355240.182	0.0018
			-81.4	69GVTYSPYQAGGGCK82, 81C(57.022),	M+H = 21444.8345240.181	2e-06
			-81.4	83TAEEVASDLSQLTDYEIIR101,	M+H = 32153.3306480.270	0.0016
			-81.4	83TAEEVASDLSQLTDYEIIR101,	M+H = 22153.3269240.266	1.4e-13
			-81.4	102LYGVDCNQVENVFK115, 107C(57.022),	M+H = 21685.0083240.208	3.7e-09
			-81.4	103YGVDCNQVENVFK115, 107C(57.022),	M+H = 21571.9177240.201	2e-07
			-81.4	104GVDCNQVENVFK115, 107C(57.022),	M+H = 21408.8295240.176	0.00014
			-81.4	157SVGNELVNNGEATVSQIGQYVSTAK181,	M+H = 32567.6195482.340	0.0088
			-81.4	157SVGNELVNNGEATVSQIGQYVSTAK181,	M+H = 32565.5774480.298	0.01
			-81.4	228IAASGAGDWAAEQIQR243,	M+H = 21644.0151240.202	1.2e-05
			-81.4	244VSSACGGKDVLIVESGWPSKGDTNGAAVPSK274, 248C(57.022),	M+H = 33074.8913481.365	0.026
			-81.4	252DVLIVESGWPSK263,	M+H = 21329.8697240.165	0.0017
			-81.4	275SNQQAAVQSLGQK287,	M+H = 21359.9053241.203	9e-05
			-81.4	275SNQQAAVQSLGQK287,	M+H = 21358.8681240.166	2.3e-05
			-81.4	288IGSSCIAFNAFNDYWK303, 292C(57.022),	M+H = 21893.1029240.239	0.0081
			-81.4	288IGSSCIAFNAFNDYWK303, 292C(57.022),	M+H = 21894.1207241.257	4e-06
