# Supplementary material for: Genome, secretome and glucose transport highlight unique features of the protein production host Pichia pastoris
Source: Microb Cell Fact. 2009 Jun 2;8:29. doi: 10.1186/1475-2859-8-29 (PMC2702363; doi:10.1186/1475-2859-8-29)
Supplement: Additional file 3 — Chemostat cultivation data. Detailed chemostat cultivation data including culture medium composition and evaluation of DNA, RNA and protein content of the supernatant. [file 1475-2859-8-29-S3.xls]

## Sheet: Fermentation data and Analysis
Medium composition
Batch medium contained per Liter									Biomass [g/L]	mean	SD	SD %
39.9 g glycerol, 1.8 g									Batch end	19.525	1.22329	6.26527
1.8 g citric acid									3 residence times (G3)	26.265	0.00707107	0.026922
0.9 g KCl									5 residence times (G4)	26.37	0.0989949	0.375407
12.6 g (NH4)2HPO4									G3 - G4	26.3175	0.0742462	0.282117
0.022 g CaCl2 · 2H2O
0.5 g MgSO4 · 7H2O									RQ G3 - G4	RQ
2 mL of Biotin (0.2 g L-1)									mean	1.00913
4.6 mL of trace salts stock solution.									SD	0.0244699
pH set to 5.0 using 25% HCl									% SD	2.42485
Chemostat medium contained per Liter									Viability (%)	mean	SD	SD %
50.0g glucose · H2O									G3	98.9925	0.0853913	0.0862604
0.9g citric acid									G4	99.0449	0.115614	0.116729
1.7 g KCl
4.35 g (NH4)2HPO4									DNA content [µg/mL]	mean	SD	SD %
0.01 g CaCl2 · 2H2O									G4	1.11667	0.0288675	2.58515
0.65 g MgSO4 · 7H2O
1 mL of Biotin (0.2 g L-1)									RNA content [ng/mL]	mean	SD	SD %
1.6 mL of trace salts stock solution.									G4	381.667	19.7569	5.17647
pH set to 5.0 using 25% HCl
									Total protein - Supernatant (µg/mL)	mean	SD	SD %
Trace salts stock solution contained per Liter									G4	406.958	39.2375	9.64166
6.0 g CuSO4 · 5H2O
0.08 g NaI									Proteolytic activity [ng Trypsin/mL]	mean	SD	SD %
3.0 g MnSO4 ·H2O									G4	11	0.9	8.18182
0.2g Na2MoO4 · 2H2O
0.02 g H3BO3
0.5 g CoCl2
20.0 g ZnCl2
5.0 g FeSO4 · 7H2O
5 mL H2SO4 (95-98% w/w)
Chemostat parameters
pO2 > 20% (controlled by stirrer speed)
Gas flow rate = 1 vvm (volume gas per volume medium and minute)
T = 25°C
pH = 5.0 (controlled with 25% ammonium hydroxide)
D = 0.1h-1(medium/waste flow rate = 150 g min-1)
